# Supplementary material for: 2,4-Bis(2-bromo­phen­yl)-7-tert-pentyl-3-aza­bicyclo­[3.3.1]nonan-9-one
Source: Acta Crystallogr Sect E Struct Rep Online. 2012 Sep 19;68(Pt 10):o2946. doi: 10.1107/S1600536812039128 (PMC3470318; doi:10.1107/S1600536812039128)
Supplement: Supplementary file 3 [file e-68-o2946-Isup3.hkl]

# 
# h,k,l, Fc-squared, Fo-squared, sigma(Fo-squared) and status flag 
# 
data_I
_shelx_title ' new in P-1' 
_shelx_refln_list_code          4 
_shelx_F_calc_maximum      186.39 
_exptl_crystal_F_000       528.00 
_reflns_d_resolution_high  0.7215 
 
loop_ 
 _symmetry_equiv_pos_as_xyz 
 'x, y, z' 
 '-x, -y, -z' 
 
_cell_length_a     7.7342 
_cell_length_b    10.6409 
_cell_length_c    15.0924 
_cell_angle_alpha 105.856 
_cell_angle_beta  101.242 
_cell_angle_gamma  97.112 
 
_shelx_F_squared_multiplier     1.000 
 
loop_ 
 _refln_index_h 
 _refln_index_k 
 _refln_index_l 
 _refln_F_squared_calc 
 _refln_F_squared_meas 
 _refln_F_squared_sigma 
 _refln_observed_status 
   1   0   0     1994.67     1735.80     36.11 o 
   2   0   0      298.06      332.58      8.35 o 
   3   0   0     4422.69     4222.04     95.94 o 
   4   0   0     2604.10     2364.30     60.18 o 
   5   0   0      234.06      209.30     12.48 o 
   6   0   0      572.27      540.23     22.38 o 
   7   0   0      547.24      500.91     22.52 o 
   8   0   0      127.40      116.20     15.86 o 
   9   0   0        2.89      -13.41     19.57 o 
  10   0   0       47.82       30.73     40.18 o 
 -10   1   0        9.63      -12.46     23.99 o 
  -9   1   0        6.01       12.22     19.57 o 
  -8   1   0       46.12       46.60     14.04 o 
  -7   1   0        4.72       -2.59     11.73 o 
  -6   1   0        0.32       -4.36     10.21 o 
  -5   1   0        4.41       -1.36      8.08 o 
  -4   1   0       10.51       10.79      4.53 o 
  -3   1   0     1053.86     1144.89     24.65 o 
  -2   1   0      470.43      654.79     14.29 o 
  -1   1   0     2071.61     1414.71     29.24 o 
   0   1   0      351.69      351.85     55.62 o 
   1   1   0      845.15      488.92      9.38 o 
   2   1   0       88.71       62.82      3.26 o 
   3   1   0      809.94      838.57     20.30 o 
   4   1   0     1364.06     1219.21     32.29 o 
   5   1   0      774.62      821.76     28.32 o 
   6   1   0       10.68       17.56     11.41 o 
   7   1   0        8.85       14.48     12.92 o 
   8   1   0      230.74      252.93     24.18 o 
   9   1   0        2.40      -19.28     23.61 o 
  10   1   0        0.18      -11.88     24.95 o 
 -10   2   0       20.58       30.71     22.79 o 
  -9   2   0       70.36       52.83     22.03 o 
  -8   2   0       16.13       16.00     13.92 o 
  -7   2   0       85.57      116.90     16.52 o 
  -6   2   0      587.88      617.93     23.93 o 
  -5   2   0      685.38      775.14     26.77 o 
  -4   2   0       58.05       32.72      5.40 o 
  -3   2   0     4581.82     3791.54     77.82 o 
  -2   2   0     7696.85     6976.59    142.13 o 
  -1   2   0    10110.92    10336.43    230.25 o 
   0   2   0     7220.23     7984.55    148.19 o 
   1   2   0     4813.82     4398.50     81.04 o 
   2   2   0     1981.69     1788.91     35.39 o 
   3   2   0      164.74      134.81      5.51 o 
   4   2   0      775.25      872.25     25.52 o 
   5   2   0      659.00      683.41     22.33 o 
   6   2   0      168.85      207.15     13.25 o 
   7   2   0       25.51       18.69     12.50 o 
   8   2   0       86.50      110.90     34.94 o 
   9   2   0       12.88      -16.46     23.45 o 
 -10   3   0        4.41       -1.26     22.56 o 
  -9   3   0       25.68       16.85     19.78 o 
  -8   3   0      136.00       93.50     18.41 o 
  -7   3   0       38.49       61.48     24.74 o 
  -6   3   0      174.30      190.70     13.26 o 
  -5   3   0     1120.47     1068.80     34.74 o 
  -4   3   0     1547.63     1557.03     35.68 o 
  -3   3   0      348.66      357.89      9.62 o 
  -2   3   0     3702.18     4422.00     98.78 o 
  -1   3   0     4552.17     5974.01    131.28 o 
   0   3   0       47.89        6.70      1.84 o 
   1   3   0     4146.66     4099.03     75.65 o 
   2   3   0     7254.54     6865.33    123.54 o 
   3   3   0     1673.10     1538.28     36.31 o 
   4   3   0       92.99      102.58      8.92 o 
   5   3   0      824.12      752.02     24.58 o 
   6   3   0      885.56      880.20     32.57 o 
   7   3   0       35.79       42.77     13.63 o 
   8   3   0       62.76       43.08     21.77 o 
   9   3   0       28.32       13.22     25.75 o 
 -10   4   0        0.78       -5.78     23.00 o 
  -9   4   0       15.26       16.97     19.65 o 
  -8   4   0       39.42       42.34     19.48 o 
  -7   4   0       66.89       69.35     12.67 o 
  -6   4   0        2.64        5.22     10.16 o 
  -5   4   0      440.33      487.01     18.58 o 
  -4   4   0      129.81      148.39      8.97 o 
  -3   4   0       72.51       63.20      4.69 o 
  -2   4   0      187.29      267.16      8.71 o 
  -1   4   0      340.86      346.68     10.25 o 
   0   4   0      114.72      155.62      5.14 o 
   1   4   0       30.68       35.14      2.77 o 
   2   4   0       42.81       38.85      3.64 o 
   3   4   0       62.14       70.05      6.07 o 
   4   4   0      234.54      212.23      9.55 o 
   5   4   0      367.55      309.46     12.27 o 
   6   4   0       15.52        8.08     11.89 o 
   7   4   0        2.26       -8.26     13.92 o 
   8   4   0        2.56      -26.84     51.67 o 
   9   4   0        6.87       -4.13     36.64 o 
 -10   5   0        6.68       42.47     23.73 o 
  -9   5   0        3.29        7.07     20.09 o 
  -8   5   0       94.66      105.55     19.65 o 
  -7   5   0      334.63      286.28     27.90 o 
  -6   5   0      250.54      231.52     36.98 o 
  -5   5   0      684.53      656.57     23.14 o 
  -4   5   0     2557.94     2543.55     63.73 o 
  -3   5   0      938.74     1021.06     26.82 o 
  -2   5   0        8.85       14.86      3.86 o 
  -1   5   0     3115.48     3507.55     75.59 o 
   0   5   0     7176.90     7674.41    168.97 o 
   1   5   0       29.74       45.64      4.43 o 
   2   5   0       62.00       55.80      4.94 o 
   3   5   0     3704.73     3685.84     78.45 o 
   4   5   0      596.30      599.56     17.93 o 
   5   5   0        7.65        4.11     11.04 o 
   6   5   0       16.58       13.54     11.70 o 
   7   5   0      198.73      234.96     41.84 o 
   8   5   0       13.90      -10.13     24.73 o 
 -10   6   0        4.92      -23.22     23.22 o 
  -9   6   0        5.21       24.10     21.31 o 
  -8   6   0        3.81       -6.63     17.42 o 
  -7   6   0        9.76       21.50     15.47 o 
  -6   6   0        4.77       -8.10     10.55 o 
  -5   6   0      349.29      389.45     17.23 o 
  -4   6   0      182.54      243.36     13.72 o 
  -3   6   0      588.39      695.76     17.41 o 
  -2   6   0      388.26      349.68     11.72 o 
  -1   6   0      541.77      578.99     16.41 o 
   0   6   0      849.32      965.79     24.67 o 
   1   6   0     1465.29     1605.73     34.16 o 
   2   6   0      152.59      150.47      7.32 o 
   3   6   0      211.03      217.77      8.46 o 
   4   6   0      903.78      890.08     22.36 o 
   5   6   0       70.10       91.97     11.51 o 
   6   6   0      112.56      104.36     13.77 o 
   7   6   0      106.51      103.30     26.48 o 
   8   6   0       34.71        7.14     27.82 o 
  -9   7   0       16.14       15.11     22.18 o 
  -8   7   0        1.08       16.33     18.48 o 
  -7   7   0       65.16       78.44     16.69 o 
  -6   7   0      168.08      200.10     14.96 o 
  -5   7   0      366.59      400.99     17.91 o 
  -4   7   0      332.43      397.17     12.74 o 
  -3   7   0      100.14       91.36      6.49 o 
  -2   7   0      928.75      979.71     26.06 o 
  -1   7   0       42.48       54.05      6.18 o 
   0   7   0      142.67      173.34     12.09 o 
   1   7   0      323.11      350.92     10.81 o 
   2   7   0      710.49      756.49     20.58 o 
   3   7   0      143.77      149.85      8.70 o 
   4   7   0       27.15       33.80      9.96 o 
   5   7   0      100.41      122.57     12.78 o 
   6   7   0       20.15       31.44     20.75 o 
   7   7   0        6.50       17.23     26.41 o 
   8   7   0        1.62       32.82     39.50 o 
  -9   8   0        7.26        4.42     22.15 o 
  -8   8   0       41.08       38.59     19.71 o 
  -7   8   0       14.11       45.69     16.69 o 
  -6   8   0        9.38        9.60     13.72 o 
  -5   8   0      235.66      232.56     30.47 o 
  -4   8   0       58.46       27.28      9.56 o 
  -3   8   0      107.06      126.68      8.80 o 
  -2   8   0     1798.80     1888.96     69.70 o 
  -1   8   0      369.04      325.27     15.95 o 
   0   8   0       27.88       26.62      6.84 o 
   1   8   0      804.81      796.33     21.17 o 
   2   8   0      704.72      659.35     19.22 o 
   3   8   0      216.64      213.03     12.74 o 
   4   8   0      150.70      140.14     13.36 o 
   5   8   0      197.20      201.96     18.86 o 
   6   8   0      179.62      232.06     28.39 o 
   7   8   0        5.35       -5.79     26.99 o 
  -9   9   0        6.79       -2.07     22.50 o 
  -8   9   0        1.28        8.63     29.76 o 
  -7   9   0        4.01      -12.76     16.19 o 
  -6   9   0        0.09       21.53     18.19 o 
  -5   9   0       23.11       25.57     12.92 o 
  -4   9   0       56.64       72.89     17.02 o 
  -3   9   0        4.26        9.58      6.70 o 
  -2   9   0      188.25      211.99     18.20 o 
  -1   9   0       23.40        7.26     10.56 o 
   0   9   0      118.01      141.73     10.22 o 
   1   9   0      211.67      239.10     14.81 o 
   2   9   0       59.47       41.56      9.37 o 
   3   9   0        4.28       11.48     12.17 o 
   4   9   0       92.20       80.36     43.74 o 
   5   9   0       41.48       44.44     17.08 o 
   6   9   0       22.06       17.63     26.71 o 
  -8  10   0       24.90       49.72     52.21 o 
  -7  10   0        9.23       25.59     23.63 o 
  -6  10   0       37.04       17.82     15.46 o 
  -5  10   0       89.68       86.89     14.97 o 
  -4  10   0      245.46      272.17     76.20 o 
  -3  10   0      112.25      114.86     25.41 o 
  -2  10   0       42.23       37.60     20.38 o 
  -1  10   0      164.49      142.98     25.30 o 
   0  10   0       40.88       39.06     13.58 o 
   1  10   0      329.18      322.09     21.32 o 
   2  10   0       54.84       50.10     26.20 o 
   3  10   0      113.00      108.58     30.41 o 
   4  10   0      115.80       93.88     33.43 o 
   5  10   0       35.67       87.77     36.77 o 
  -8  11   0        0.50       55.14     32.99 o 
  -7  11   0       50.25       72.03     19.19 o 
  -6  11   0        0.75      -24.31     24.31 o 
  -5  11   0        6.86        1.40     14.70 o 
  -4  11   0       54.81       72.98     15.75 o 
  -3  11   0       50.69       42.75     15.21 o 
  -2  11   0        0.07        8.02     22.10 o 
  -1  11   0      146.45      136.36     27.39 o 
   0  11   0      277.21      295.48     35.37 o 
   1  11   0        0.87       14.34     26.78 o 
   2  11   0        1.37       12.76     29.80 o 
   3  11   0      224.54      207.93     36.88 o 
   4  11   0       37.29       -9.38     32.74 o 
  -7  12   0       18.41       13.44     28.75 o 
  -6  12   0        1.61       -4.60     17.12 o 
  -5  12   0        1.90      -15.47     15.47 o 
  -4  12   0        0.01      -11.10     15.79 o 
  -3  12   0        0.16       -5.27     15.78 o 
  -2  12   0      152.43      104.16     26.53 o 
  -1  12   0       39.28       50.82     26.42 o 
   0  12   0       43.06       18.94     27.42 o 
   1  12   0        1.86      -29.04     29.04 o 
   2  12   0      102.21       39.64     32.82 o 
   3  12   0       25.98       29.26     37.09 o 
  -5  13   0       11.76        9.02     18.20 o 
  -4  13   0        0.70        9.81     17.69 o 
  -3  13   0       26.53       34.19     18.13 o 
  -2  13   0       37.59       43.89     27.28 o 
  -1  13   0       24.28       -8.05     26.71 o 
   0  13   0        1.07      -28.61     28.61 o 
   1  13   0       64.93       66.24     34.61 o 
   2  13   0       96.60       87.38     37.67 o 
  -3  14   0        1.49      -18.97     18.97 o 
  -2  14   0        1.70        1.32     19.89 o 
  -1  14   0       33.00       -8.45     29.19 o 
   0 -14   1       29.94      -21.89     29.72 o 
   1 -14   1       19.13        0.40     27.28 o 
   2 -14   1        1.02      -10.09     18.61 o 
   3 -14   1        9.70       13.68     19.33 o 
   4 -14   1       13.86       -1.01     26.35 o 
  -2 -13   1       88.69       96.54     34.15 o 
  -1 -13   1       10.75       23.79     31.16 o 
   0 -13   1       29.48       16.32     28.79 o 
   1 -13   1       84.74       44.50     26.74 o 
   2 -13   1        6.38        9.56     24.76 o 
   3 -13   1        0.15      -17.25     17.27 o 
   4 -13   1       12.31       15.57     17.77 o 
   5 -13   1        6.67       -4.50     17.32 o 
   6 -13   1        0.20        1.98     22.50 o 
  -4 -12   1       46.11       44.03     34.29 o 
  -3 -12   1       33.23       36.09     32.28 o 
  -2 -12   1        1.04        6.65     29.72 o 
  -1 -12   1       88.44       89.53     29.69 o 
   0 -12   1        7.16       14.38     26.35 o 
   1 -12   1       15.37       -5.75     23.69 o 
   2 -12   1        0.10        5.03     22.68 o 
   3 -12   1       11.90        5.78     15.82 o 
   4 -12   1        4.66        4.03     16.18 o 
   5 -12   1        0.00       -9.13     15.90 o 
   6 -12   1        0.15       -6.01     17.15 o 
   7 -12   1        0.72       -2.50     21.60 o 
  -5 -11   1       92.50       43.67     35.91 o 
  -4 -11   1       91.33       71.53     32.92 o 
  -3 -11   1       51.88       55.67     28.90 o 
  -2 -11   1       78.94       58.91     28.57 o 
  -1 -11   1      254.32      301.16     35.62 o 
   0 -11   1      478.43      464.34     41.87 o 
   1 -11   1       61.47       54.99     23.65 o 
   2 -11   1       65.90       38.89     21.71 o 
   3 -11   1      130.55      128.42     29.35 o 
   4 -11   1       12.83       29.96     15.19 o 
   5 -11   1        0.17      -11.79     14.81 o 
   6 -11   1       38.22       22.30     16.72 o 
   7 -11   1       53.08       55.69     21.91 o 
   8 -11   1       13.50       21.47     21.41 o 
  -6 -10   1       67.88       63.80     35.44 o 
  -5 -10   1       45.64       35.91     31.56 o 
  -4 -10   1       86.88       92.30     30.55 o 
  -3 -10   1       26.85        2.66     25.66 o 
  -2 -10   1       82.91       70.23     24.33 o 
  -1 -10   1      251.51      271.51     16.65 o 
   0 -10   1        2.83       15.84     10.95 o 
   1 -10   1       99.14       68.21     16.72 o 
   2 -10   1       98.41       86.44     21.17 o 
   3 -10   1       70.35       60.60     31.63 o 
   4 -10   1       54.53       58.10     14.39 o 
   5 -10   1        5.48       12.09     14.00 o 
   6 -10   1        8.12       -0.81     22.03 o 
   7 -10   1        1.90       -5.32     17.40 o 
   8 -10   1       50.89       55.35     25.27 o 
  -6  -9   1      137.99      103.42     26.09 o 
  -5  -9   1       60.90       49.86     16.68 o 
  -4  -9   1       62.25       44.89     16.67 o 
  -3  -9   1      280.66      292.92     14.63 o 
  -2  -9   1      541.03      556.21     23.20 o 
  -1  -9   1       45.99       36.23     10.90 o 
   0  -9   1      462.38      531.06     16.55 o 
   1  -9   1      119.63      142.42     19.81 o 
   2  -9   1      595.25      658.16     24.13 o 
   3  -9   1      187.53      186.66     19.96 o 
   4  -9   1       74.95       82.14     11.43 o 
   5  -9   1       22.74       42.43     12.98 o 
   6  -9   1        2.22       -3.53     14.11 o 
   7  -9   1       25.43       29.23     17.18 o 
   8  -9   1       30.89       21.49     30.41 o 
   9  -9   1        8.81       28.10     23.27 o 
  -7  -8   1       76.35       73.74     26.72 o 
  -6  -8   1      100.14      142.38     25.22 o 
  -5  -8   1       12.48        7.36     14.77 o 
  -4  -8   1      128.39      102.38     14.52 o 
  -3  -8   1      681.05      707.56     23.59 o 
  -2  -8   1      699.12      785.89     21.50 o 
  -1  -8   1       23.04       15.46      6.30 o 
   0  -8   1      351.10      387.50     15.00 o 
   1  -8   1      981.54      971.05     31.13 o 
   2  -8   1      262.39      285.23     17.24 o 
   3  -8   1       78.60       91.64      7.24 o 
   4  -8   1      369.23      343.81     21.56 o 
   5  -8   1      725.14      757.16     26.03 o 
   6  -8   1        1.46       14.52     16.39 o 
   7  -8   1        8.88       -3.59     16.28 o 
   8  -8   1       31.44       30.56     19.42 o 
   9  -8   1       21.06       30.68     22.52 o 
  -8  -7   1       29.61       -3.94     28.71 o 
  -7  -7   1       23.22       55.16     27.59 o 
  -6  -7   1        1.15       -6.01     14.62 o 
  -5  -7   1      161.66      139.94     25.77 o 
  -4  -7   1        9.13       -4.99      9.32 o 
  -3  -7   1      250.04      308.05     10.89 o 
  -2  -7   1        4.73        1.82      6.40 o 
  -1  -7   1      340.53      350.09     11.80 o 
   0  -7   1      165.87      210.89      8.34 o 
   1  -7   1      303.37      284.12     11.44 o 
   2  -7   1       32.17       19.02      6.14 o 
   3  -7   1        0.39        7.69      5.48 o 
   4  -7   1        2.78       -4.54      8.45 o 
   5  -7   1        1.14        7.11      9.91 o 
   6  -7   1        1.74       -7.12     10.68 o 
   7  -7   1       12.31       13.66     16.13 o 
   8  -7   1        6.30      -17.72     17.72 o 
   9  -7   1       27.18       10.38     21.96 o 
  -8  -6   1       68.25       44.83     28.56 o 
  -7  -6   1       68.26       87.25     33.86 o 
  -6  -6   1       84.52       89.97     14.94 o 
  -5  -6   1      986.61      974.42     34.07 o 
  -4  -6   1      858.05      942.17     25.45 o 
  -3  -6   1      181.79      217.63      9.06 o 
  -2  -6   1      997.14     1046.85     26.17 o 
  -1  -6   1     3627.60     3551.18     81.60 o 
   0  -6   1     1029.18     1026.60     21.98 o 
   1  -6   1      140.75      226.65      8.53 o 
   2  -6   1     2698.60     2852.38     62.60 o 
   3  -6   1     2268.20     2165.24     54.49 o 
   4  -6   1      100.80       97.95     10.68 o 
   5  -6   1      478.75      459.10     19.99 o 
   6  -6   1       40.18       39.46     10.84 o 
   7  -6   1       48.57       36.12     12.89 o 
   8  -6   1        6.75        3.79     18.40 o 
   9  -6   1       48.84       43.91     21.75 o 
  10  -6   1        7.57        8.57     23.80 o 
  -9  -5   1       11.03      -11.11     49.24 o 
  -8  -5   1       25.78        1.64     25.14 o 
  -7  -5   1        2.59        2.38     28.28 o 
  -6  -5   1       92.14       70.30     13.24 o 
  -5  -5   1      326.28      354.32     15.64 o 
  -4  -5   1     3263.54     3579.88     83.07 o 
  -3  -5   1       13.45        8.25      5.51 o 
  -2  -5   1     1855.84     1882.24     40.83 o 
  -1  -5   1     1275.80     1394.90     32.01 o 
   0  -5   1     2088.87     2176.59     47.36 o 
   1  -5   1      967.52      927.09     23.77 o 
   2  -5   1      873.11      913.43     21.17 o 
   3  -5   1      855.99      704.00     19.35 o 
   4  -5   1      653.70      780.92     21.73 o 
   5  -5   1      168.10      249.61     12.97 o 
   6  -5   1      797.19      814.71     34.73 o 
   7  -5   1      273.85      305.60     17.42 o 
   8  -5   1       44.32       32.72     19.30 o 
   9  -5   1        0.02      -22.55     29.98 o 
  10  -5   1        6.24       -6.89     22.74 o 
  -9  -4   1       10.97      -21.95     26.41 o 
  -8  -4   1       38.82       35.12     24.05 o 
  -7  -4   1      225.55      203.37     16.17 o 
  -6  -4   1      122.97      138.01     13.08 o 
  -5  -4   1      613.54      681.69     23.14 o 
  -4  -4   1     1313.30     1267.84     36.02 o 
  -3  -4   1     1392.09     1336.13     28.77 o 
  -2  -4   1      502.73      594.61     14.30 o 
  -1  -4   1     1535.47     1880.75     36.66 o 
   0  -4   1     3326.33     3698.73     69.43 o 
   1  -4   1     2328.82     2401.33     58.31 o 
   2  -4   1      678.08      591.36     17.35 o 
   3  -4   1     2069.46     2245.69     55.88 o 
   4  -4   1        4.71        2.94      5.20 o 
   5  -4   1        0.04        5.14      8.29 o 
   6  -4   1      415.94      336.44     24.20 o 
   7  -4   1        1.96      -11.71     11.71 o 
   8  -4   1        0.05        3.78     17.05 o 
   9  -4   1        0.69      -22.95     27.68 o 
  10  -4   1        3.56       -4.85     23.08 o 
  -9  -3   1       14.56      -23.16     24.83 o 
  -8  -3   1        3.55       15.95     21.71 o 
  -7  -3   1      152.92      162.22     14.90 o 
  -6  -3   1      476.29      489.88     19.85 o 
  -5  -3   1      376.47      414.83     16.93 o 
  -4  -3   1      575.14      595.18     19.16 o 
  -3  -3   1     6547.03     7373.04    167.69 o 
  -2  -3   1     2291.80     2466.25     48.78 o 
  -1  -3   1     2087.10     2877.92     49.56 o 
   0  -3   1     5845.59     5736.42    114.17 o 
   1  -3   1     6128.56     5640.27    153.06 o 
   2  -3   1      932.73      655.10     14.26 o 
   3  -3   1      335.41      352.32      8.95 o 
   4  -3   1     4627.66     4729.59    116.54 o 
   5  -3   1     2823.42     2782.04     84.00 o 
   6  -3   1       55.44       50.06     10.73 o 
   7  -3   1       97.00      121.10     13.57 o 
   8  -3   1      223.84      243.25     17.65 o 
   9  -3   1       29.87       30.02     25.99 o 
  10  -3   1        1.35      -21.69     21.69 o 
 -10  -2   1        3.16      -18.48     26.11 o 
  -9  -2   1        8.21       -2.85     23.57 o 
  -8  -2   1        0.22       33.72     16.74 o 
  -7  -2   1       10.66       10.16     11.95 o 
  -6  -2   1       46.50       68.42     11.10 o 
  -5  -2   1        3.00        5.07      8.67 o 
  -4  -2   1        3.58        2.11      5.40 o 
  -3  -2   1       43.94       85.67      4.64 o 
  -2  -2   1       21.83        7.46      2.61 o 
  -1  -2   1       35.01       52.08      2.44 o 
   0  -2   1     1530.92     2252.81     45.16 o 
   1  -2   1      171.39       46.16      2.19 o 
   2  -2   1     1758.23     2378.40     48.88 o 
   3  -2   1      401.43      522.81     12.03 o 
   4  -2   1       59.31       38.72      5.21 o 
   5  -2   1      261.89      226.86     18.08 o 
   6  -2   1      230.56      238.87     14.91 o 
   7  -2   1        1.62        0.49     11.67 o 
   8  -2   1        7.41       12.42     13.95 o 
   9  -2   1       25.93        1.36     19.20 o 
  10  -2   1        4.45       33.49     28.86 o 
 -10  -1   1        0.92       35.99     25.34 o 
  -9  -1   1       42.83       26.77     22.17 o 
  -8  -1   1      210.87      157.16     21.38 o 
  -7  -1   1        3.37       24.85     12.90 o 
  -6  -1   1      255.12      261.48     18.36 o 
  -5  -1   1     2606.71     2608.40     79.18 o 
  -4  -1   1     2880.94     2846.80     72.02 o 
  -3  -1   1      296.49      316.93      9.33 o 
  -2  -1   1     5905.95     6572.40    136.41 o 
  -1  -1   1     3494.04     4838.43     94.12 o 
   0  -1   1      219.15      737.15     26.57 o 
   1  -1   1      350.07      198.31      4.59 o 
   2  -1   1     8738.46     8365.71    159.21 o 
   3  -1   1     4606.56     4404.24     91.22 o 
   4  -1   1       39.42       36.90      7.11 o 
   5  -1   1      709.65      639.70     23.18 o 
   6  -1   1      306.07      285.53     15.57 o 
   7  -1   1       40.32       24.10     12.21 o 
   8  -1   1        9.31        3.89     13.84 o 
   9  -1   1       34.72       22.42     20.32 o 
  10  -1   1        0.16        0.12     22.96 o 
 -10   0   1       18.12       -3.93     24.35 o 
  -9   0   1        3.38        1.41     20.40 o 
  -8   0   1      203.89      204.06     22.01 o 
  -7   0   1      169.51      181.52     14.68 o 
  -6   0   1        0.06       -7.31     10.62 o 
  -5   0   1      377.84      408.87     14.46 o 
  -4   0   1     4130.43     4423.88    111.01 o 
  -3   0   1       11.77       13.64      4.45 o 
  -2   0   1       31.58       51.07      3.10 o 
  -1   0   1     6004.92     5706.14    118.06 o 
   0   0   1    10085.30     5353.20    275.75 o 
   1   0   1      530.44      792.08     16.76 o 
   2   0   1     1171.55     1174.25     25.12 o 
   3   0   1     7949.18     8627.21    194.63 o 
   4   0   1      403.49      393.74     13.63 o 
   5   0   1        9.17       13.14      8.79 o 
   6   0   1     1218.88     1288.71     42.26 o 
   7   0   1      215.26      268.04     16.86 o 
   8   0   1        8.52       -2.50     14.37 o 
   9   0   1       10.43        8.28     20.65 o 
  10   0   1       20.88        5.21     31.74 o 
 -10   1   1       31.73       -2.72     23.09 o 
  -9   1   1        8.50       -2.22     19.40 o 
  -8   1   1      143.23      137.44     27.82 o 
  -7   1   1      175.13      192.39     21.77 o 
  -6   1   1       10.38       27.08     11.12 o 
  -5   1   1       25.86       11.07      6.57 o 
  -4   1   1     1533.92     1672.97     38.77 o 
  -3   1   1      126.79      178.60      5.94 o 
  -2   1   1      376.78      461.75     11.43 o 
  -1   1   1     5264.08     4501.57    102.38 o 
   0   1   1      603.45      489.84     10.39 o 
   1   1   1     3123.18     3271.77     55.57 o 
   2   1   1        7.81        5.08      2.54 o 
   3   1   1       24.60       30.82      4.07 o 
   4   1   1        5.62        0.10      5.81 o 
   5   1   1       25.29       46.31      9.93 o 
   6   1   1       43.30       24.31     12.69 o 
   7   1   1       90.92      103.63     14.60 o 
   8   1   1        9.98      -10.77     17.47 o 
   9   1   1        0.04       -7.05     22.60 o 
  10   1   1        0.04       -2.01     34.15 o 
 -10   2   1       12.68        1.24     22.06 o 
  -9   2   1      126.26      108.18     21.43 o 
  -8   2   1       29.21       44.75     17.51 o 
  -7   2   1      403.08      467.73     21.63 o 
  -6   2   1     1241.08     1200.64     39.37 o 
  -5   2   1      259.83      217.75     11.63 o 
  -4   2   1     1012.05     1210.43     28.50 o 
  -3   2   1     4506.58     4624.04     94.74 o 
  -2   2   1     4351.15     4084.99     83.48 o 
  -1   2   1     3857.04     3999.31     99.78 o 
   0   2   1    15494.26    16578.02    305.57 o 
   1   2   1    14201.04    15950.76    243.79 o 
   2   2   1     2174.97     2425.81     46.56 o 
   3   2   1     1233.59     1218.53     26.75 o 
   4   2   1     1931.72     1876.11     50.77 o 
   5   2   1      820.26      860.53     26.73 o 
   6   2   1       19.58       32.90     11.10 o 
   7   2   1      241.51      315.13     19.65 o 
   8   2   1      138.61      126.83     22.90 o 
   9   2   1       16.10        9.28     27.60 o 
 -10   3   1        2.04      -14.76     22.78 o 
  -9   3   1        0.90       17.33     19.57 o 
  -8   3   1       62.23       43.74     17.34 o 
  -7   3   1       17.04        6.59     11.51 o 
  -6   3   1       80.38       71.64     11.14 o 
  -5   3   1        2.74       -6.45      6.45 o 
  -4   3   1        6.26       21.98      4.47 o 
  -3   3   1      389.64      277.23      8.08 o 
  -2   3   1     2041.70     1636.00     37.18 o 
  -1   3   1     1417.56     1250.52     36.11 o 
   0   3   1      510.55      699.78     11.71 o 
   1   3   1      405.45      448.86      8.17 o 
   2   3   1     1106.07     1096.56     19.50 o 
   3   3   1       13.10       17.17      4.54 o 
   4   3   1      375.45      377.79     12.64 o 
   5   3   1      800.89      857.92     23.27 o 
   6   3   1      204.85      225.62     14.55 o 
   7   3   1        9.45        2.33     16.29 o 
   8   3   1       58.23       64.54     25.11 o 
   9   3   1       14.91        8.63     34.79 o 
 -10   4   1        4.25       -5.04     22.81 o 
  -9   4   1      111.03      134.35     22.06 o 
  -8   4   1       79.25       37.36     17.64 o 
  -7   4   1       52.18       52.83     12.33 o 
  -6   4   1       20.25       21.09     12.85 o 
  -5   4   1      869.40      833.09     23.54 o 
  -4   4   1      451.70      449.46     12.35 o 
  -3   4   1      109.32      103.92      5.57 o 
  -2   4   1     4067.45     4268.94     92.85 o 
  -1   4   1     3936.14     3870.29     93.36 o 
   0   4   1     1071.32     1030.34     23.36 o 
   1   4   1      612.62      679.82     11.99 o 
   2   4   1     1061.31     1075.11     21.08 o 
   3   4   1       69.09      130.05      6.66 o 
   4   4   1       61.65      102.02      7.27 o 
   5   4   1       39.94       51.94     10.83 o 
   6   4   1      297.37      343.15     15.90 o 
   7   4   1       20.84       31.62     16.59 o 
   8   4   1        1.73      -12.00     23.45 o 
   9   4   1        1.93      -22.79     35.83 o 
 -10   5   1       14.42      -12.22     22.87 o 
  -9   5   1        0.25       20.97     20.55 o 
  -8   5   1      114.53       74.20     18.91 o 
  -7   5   1      106.70       92.99     13.16 o 
  -6   5   1      100.12      130.39     47.19 o 
  -5   5   1     1106.18     1356.70     35.77 o 
  -4   5   1      497.95      502.79     15.51 o 
  -3   5   1     1067.92     1104.96     28.75 o 
  -2   5   1     1164.83     1221.59     35.88 o 
  -1   5   1     2210.09     2214.07     48.19 o 
   0   5   1     1792.08     1804.16     45.43 o 
   1   5   1      162.75      206.24      6.30 o 
   2   5   1     1528.79     1687.29     34.36 o 
   3   5   1     2441.86     2596.84     52.13 o 
   4   5   1      110.19      140.79      8.46 o 
   5   5   1        2.17       -4.25     10.02 o 
   6   5   1      309.22      345.89     23.53 o 
   7   5   1      209.78      228.71     26.83 o 
   8   5   1        4.20       -0.68     34.29 o 
 -10   6   1        1.33       -0.07     23.68 o 
  -9   6   1        8.34      -12.16     20.94 o 
  -8   6   1       14.97       12.33     18.01 o 
  -7   6   1        1.62       -3.52     15.19 o 
  -6   6   1       19.16       16.22     10.57 o 
  -5   6   1      163.36      153.57     14.61 o 
  -4   6   1       20.84       21.81      6.42 o 
  -3   6   1      412.14      438.84     12.41 o 
  -2   6   1        3.45        8.68      3.37 o 
  -1   6   1      359.49      351.38      9.88 o 
   0   6   1        6.26        8.16      4.84 o 
   1   6   1       65.73       87.43      6.20 o 
   2   6   1       55.54       49.90      5.91 o 
   3   6   1      550.70      526.24     14.32 o 
   4   6   1       35.35       33.66      9.67 o 
   5   6   1      366.84      407.73     16.68 o 
   6   6   1       99.01      121.92     15.63 o 
   7   6   1        0.80       10.23     24.72 o 
   8   6   1        1.73       -3.95     36.27 o 
  -9   7   1        2.02      -21.45     21.45 o 
  -8   7   1       21.96       40.71     18.85 o 
  -7   7   1       91.62       48.70     24.87 o 
  -6   7   1      676.11      729.09     44.64 o 
  -5   7   1        9.22       57.45     10.87 o 
  -4   7   1      629.24      709.78     20.93 o 
  -3   7   1      325.77      266.88     12.55 o 
  -2   7   1     1048.93      914.77     28.84 o 
  -1   7   1      324.23      290.95     10.35 o 
   0   7   1     1551.05     1711.47     39.74 o 
   1   7   1      906.53      785.63     18.59 o 
   2   7   1      549.17      583.23     17.81 o 
   3   7   1      136.53      145.14      9.51 o 
   4   7   1      416.08      517.49     18.72 o 
   5   7   1      186.38      229.16     15.99 o 
   6   7   1        0.28       -0.21     23.61 o 
   7   7   1        7.71       13.08     36.48 o 
  -9   8   1        2.65        2.47     22.23 o 
  -8   8   1       35.42       23.00     19.52 o 
  -7   8   1       14.34       30.30     19.61 o 
  -6   8   1        0.84        4.46     14.11 o 
  -5   8   1       46.61       32.79     12.19 o 
  -4   8   1        6.94        1.69      7.56 o 
  -3   8   1      121.81      138.27     11.82 o 
  -2   8   1      671.12      711.65     24.50 o 
  -1   8   1        0.06       -6.91      6.91 o 
   0   8   1      170.94      182.29      9.10 o 
   1   8   1      779.92      807.19     32.55 o 
   2   8   1      198.95      230.67     16.14 o 
   3   8   1       88.20       80.38     11.23 o 
   4   8   1      413.64      448.10     19.22 o 
   5   8   1       82.40       78.23     17.66 o 
   6   8   1       11.49        6.92     25.36 o 
   7   8   1       18.38       16.64     37.96 o 
  -9   9   1        2.59       38.54     32.08 o 
  -8   9   1       20.54       42.56     30.69 o 
  -7   9   1        0.33      -16.09     16.09 o 
  -6   9   1       62.86       62.70     47.53 o 
  -5   9   1       31.49       24.69     12.88 o 
  -4   9   1        6.86        5.27     11.72 o 
  -3   9   1       17.25       -3.05     11.32 o 
  -2   9   1      380.31      307.47     21.60 o 
  -1   9   1      154.20      138.56     12.21 o 
   0   9   1       42.22       44.07     11.15 o 
   1   9   1       29.48       54.20     13.67 o 
   2   9   1      163.15      147.34     12.57 o 
   3   9   1      124.81      154.99     19.41 o 
   4   9   1       35.00       48.93     25.34 o 
   5   9   1        4.03       16.85     17.56 o 
   6   9   1       18.94       70.34     38.85 o 
  -8  10   1        1.66      -18.73     29.83 o 
  -7  10   1        0.41        4.55     17.12 o 
  -6  10   1        6.47       12.80     15.24 o 
  -5  10   1      139.79      132.76     15.85 o 
  -4  10   1       41.33       31.85     13.70 o 
  -3  10   1       45.48       21.77     13.39 o 
  -2  10   1      422.66      471.17     39.14 o 
  -1  10   1       30.59        3.95     22.28 o 
   0  10   1      392.12      370.86     21.99 o 
   1  10   1       24.60       50.34     15.22 o 
   2  10   1      301.72      338.51     23.65 o 
   3  10   1      142.61      160.05     33.71 o 
   4  10   1       33.82       -9.38     34.50 o 
   5  10   1       15.00       32.71     39.86 o 
  -7  11   1        0.81       14.20     27.64 o 
  -6  11   1        5.61       11.14     16.74 o 
  -5  11   1        8.47        0.07     16.80 o 
  -4  11   1       22.33        2.53     26.54 o 
  -3  11   1       12.90       -0.44     14.75 o 
  -2  11   1        0.90       -9.70     22.86 o 
  -1  11   1      333.23      295.80     34.25 o 
   0  11   1       55.20       49.17     27.50 o 
   1  11   1       76.15       67.46     30.69 o 
   2  11   1       16.01       37.78     32.38 o 
   3  11   1      100.26      131.26     38.96 o 
   4  11   1        3.65      -22.75     36.88 o 
  -6  12   1        3.60       30.98     27.57 o 
  -5  12   1        0.50       30.73     16.87 o 
  -4  12   1       20.00       18.34     16.17 o 
  -3  12   1       23.29       27.68     16.54 o 
  -2  12   1       97.69       34.58     26.60 o 
  -1  12   1      113.50       80.22     28.65 o 
   0  12   1        7.24       17.40     29.98 o 
   1  12   1       92.98      120.12     36.37 o 
   2  12   1       40.40      102.11     36.73 o 
   3  12   1        1.83      -38.28     38.28 o 
  -5  13   1       13.12       12.69     26.45 o 
  -4  13   1       19.43       11.92     17.94 o 
  -3  13   1        9.65       -3.07     17.86 o 
  -2  13   1       23.62       -2.01     28.18 o 
  -1  13   1       12.83      -14.23     28.79 o 
   0  13   1       35.96      -10.10     31.70 o 
   1  13   1       54.76       32.99     36.09 o 
   0 -14   2       42.96       42.34     30.05 o 
   1 -14   2       21.63       -2.59     26.17 o 
   2 -14   2        0.46       -3.73     23.40 o 
   3 -14   2        1.20       -6.95     19.17 o 
   4 -14   2       67.68       42.76     41.03 o 
  -3 -13   2        9.83       -9.74     33.17 o 
  -2 -13   2       25.16       -3.92     29.65 o 
  -1 -13   2       31.69       25.70     28.61 o 
   0 -13   2       12.80      -16.10     26.31 o 
   1 -13   2       50.54       16.96     25.23 o 
   2 -13   2       41.27       35.25     18.06 o 
   3 -13   2        7.58       35.32     18.76 o 
   4 -13   2        0.47       -2.91     22.86 o 
   5 -13   2        3.05      -18.84     21.26 o 
   6 -13   2        6.35       14.20     25.84 o 
  -4 -12   2        8.44       -2.12     30.87 o 
  -3 -12   2       18.50        2.91     28.83 o 
  -2 -12   2       71.92       84.97     30.91 o 
  -1 -12   2      132.40      123.86     29.29 o 
   0 -12   2       19.99      -15.17     24.87 o 
   1 -12   2       46.03       42.56     24.44 o 
   2 -12   2       53.16       71.27     23.69 o 
   3 -12   2       29.99       42.77     16.01 o 
   4 -12   2       25.15       17.30     16.54 o 
   5 -12   2        2.81        3.07     15.80 o 
   6 -12   2        6.07      -17.53     17.53 o 
   7 -12   2        0.98       34.37     19.95 o 
  -5 -11   2       92.08       70.41     33.89 o 
  -4 -11   2        0.09       37.45     30.34 o 
  -3 -11   2       37.66       45.65     27.50 o 
  -2 -11   2      269.88      284.20     34.25 o 
  -1 -11   2      187.63      151.39     29.15 o 
   0 -11   2        1.80       -2.30     22.72 o 
   1 -11   2      375.63      303.35     32.56 o 
   2 -11   2      154.07       91.33     22.21 o 
   3 -11   2       22.74       43.26     17.76 o 
   4 -11   2       14.04       44.14     15.80 o 
   5 -11   2       33.06       27.67     14.89 o 
   6 -11   2       48.87       49.13     17.51 o 
   7 -11   2        0.52      -10.07     18.43 o 
   8 -11   2        0.02        7.38     21.54 o 
  -6 -10   2       95.91      125.42     26.95 o 
  -5 -10   2        7.87       -4.17     27.24 o 
  -4 -10   2      120.51      132.56     30.19 o 
  -3 -10   2      115.50       83.67     27.17 o 
  -2 -10   2       95.84      105.23     21.67 o 
  -1 -10   2        7.93       12.94     15.60 o 
   0 -10   2      236.81      239.25     14.71 o 
   1 -10   2      101.82       96.74     32.31 o 
   2 -10   2       78.55       56.00     20.09 o 
   3 -10   2        2.43        1.54     12.75 o 
   4 -10   2       41.65       30.01     14.33 o 
   5 -10   2        0.98      -10.21     14.19 o 
   6 -10   2        2.57       -8.75     18.92 o 
   7 -10   2       24.44        3.80     17.99 o 
   8 -10   2       12.30       12.61     27.73 o 
  -7  -9   2       97.50      108.32     27.83 o 
  -6  -9   2       40.95       58.43     23.88 o 
  -5  -9   2       94.69       98.17     16.74 o 
  -4  -9   2      188.68      259.74     22.58 o 
  -3  -9   2      475.33      457.72     18.71 o 
  -2  -9   2      114.08      102.38      9.80 o 
  -1  -9   2      919.24      898.55     31.97 o 
   0  -9   2      808.44      868.59     26.37 o 
   1  -9   2      818.79      857.85     29.17 o 
   2  -9   2      144.52      116.58     10.70 o 
   3  -9   2      273.41      263.38     24.46 o 
   4  -9   2      129.95      160.89     18.57 o 
   5  -9   2       40.29       68.16     14.22 o 
   6  -9   2       48.04       38.31     17.65 o 
   7  -9   2      135.42      152.35     19.98 o 
   8  -9   2       18.24       33.30     25.75 o 
   9  -9   2       15.85      -22.56     22.56 o 
  -7  -8   2       33.64       46.28     28.83 o 
  -6  -8   2       26.57      -13.77     20.22 o 
  -5  -8   2       24.96       40.82     15.10 o 
  -4  -8   2      310.99      316.32     15.47 o 
  -3  -8   2      286.19      301.80     13.72 o 
  -2  -8   2       73.46       83.18      7.82 o 
  -1  -8   2        5.21       17.66      7.12 o 
   0  -8   2      351.52      362.65     11.29 o 
   1  -8   2      498.61      515.93     16.78 o 
   2  -8   2        0.56       -2.46      6.59 o 
   3  -8   2       93.57       64.43      7.91 o 
   4  -8   2      229.19      217.77     15.91 o 
   5  -8   2      386.79      414.19     17.58 o 
   6  -8   2        2.40       13.47     11.04 o 
   7  -8   2        8.96        9.73     16.42 o 
   8  -8   2       18.40        7.53     19.59 o 
   9  -8   2       32.71       53.66     24.10 o 
  -8  -7   2       20.13      -27.81     27.81 o 
  -7  -7   2        0.92      -11.57     25.60 o 
  -6  -7   2       99.82      130.76     18.88 o 
  -5  -7   2      438.52      490.81     24.08 o 
  -4  -7   2      120.16      108.00     13.60 o 
  -3  -7   2      649.11      732.79     20.49 o 
  -2  -7   2      863.74      869.60     29.97 o 
  -1  -7   2      765.94      733.11     17.39 o 
   0  -7   2       37.65       42.79      5.04 o 
   1  -7   2      320.52      342.18     12.51 o 
   2  -7   2      481.38      440.04     12.87 o 
   3  -7   2        3.55        9.55      7.65 o 
   4  -7   2      149.56      138.13      8.69 o 
   5  -7   2      178.53      179.56     12.08 o 
   6  -7   2       38.29       36.52      9.88 o 
   7  -7   2       80.22       76.43     11.62 o 
   8  -7   2       22.89       13.19     14.75 o 
   9  -7   2        0.45       34.23     22.78 o 
  -8  -6   2       24.97       12.95     27.60 o 
  -7  -6   2       14.29       11.00     23.70 o 
  -6  -6   2      623.43      669.17     31.37 o 
  -5  -6   2      497.90      579.93     22.21 o 
  -4  -6   2       47.92       40.90      8.14 o 
  -3  -6   2      275.32      305.99     13.25 o 
  -2  -6   2     1803.39     1658.64     35.54 o 
  -1  -6   2     1849.74     2022.44     45.89 o 
   0  -6   2        9.20        9.77      4.56 o 
   1  -6   2     2120.15     2144.92     52.91 o 
   2  -6   2     2435.94     2517.73     55.63 o 
   3  -6   2      574.66      621.17     18.10 o 
   4  -6   2       27.33       47.42      7.30 o 
   5  -6   2     1222.94     1269.82     40.24 o 
   6  -6   2       99.29      137.15     12.83 o 
   7  -6   2      149.54      177.38     12.90 o 
   8  -6   2       48.09       47.26     15.22 o 
   9  -6   2       63.23       63.22     22.47 o 
  10  -6   2        5.00       21.82     31.67 o 
  -9  -5   2        0.01      -21.92     48.97 o 
  -8  -5   2        2.12        2.62     47.79 o 
  -7  -5   2       85.54       92.71     17.76 o 
  -6  -5   2       41.47       34.83     12.43 o 
  -5  -5   2      201.19      255.06     14.10 o 
  -4  -5   2       75.98      116.07      8.18 o 
  -3  -5   2      456.01      450.96     12.64 o 
  -2  -5   2        2.66        9.60      4.31 o 
  -1  -5   2      952.12     1097.78     25.59 o 
   0  -5   2      218.95      252.62      7.89 o 
   1  -5   2      929.19     1169.32     29.49 o 
   2  -5   2     1766.60     2044.86     51.14 o 
   3  -5   2      207.07      212.62      7.48 o 
   4  -5   2        1.41        2.80      7.09 o 
   5  -5   2        3.23      -10.04     10.04 o 
   6  -5   2       40.13       61.84     11.00 o 
   7  -5   2       24.66       32.59     14.48 o 
   8  -5   2       75.99       69.27     15.17 o 
   9  -5   2        7.55       30.66     20.75 o 
  10  -5   2        8.50       63.81     24.46 o 
  -9  -4   2        0.22      -19.52     26.41 o 
  -8  -4   2      178.67      207.29     32.37 o 
  -7  -4   2      363.97      388.16     41.63 o 
  -6  -4   2       87.14       79.09     12.01 o 
  -5  -4   2      365.30      428.01     17.82 o 
  -4  -4   2     3805.64     3874.31     89.37 o 
  -3  -4   2      743.00      618.69     16.49 o 
  -2  -4   2       51.22       61.30      4.01 o 
  -1  -4   2     1820.79     2041.89     39.64 o 
   0  -4   2     5162.50     5609.81    104.88 o 
   1  -4   2     3385.13     3940.72    105.75 o 
   2  -4   2     3082.36     3001.27     67.24 o 
   3  -4   2     2207.52     2221.06     51.69 o 
   4  -4   2      985.58      996.39     31.15 o 
   5  -4   2        9.36        5.44      6.96 o 
   6  -4   2      627.90      736.73     26.74 o 
   7  -4   2       38.12       54.16     13.22 o 
   8  -4   2        7.13      -12.09     12.09 o 
   9  -4   2       25.53       27.76     20.08 o 
  10  -4   2       11.07      -22.81     22.81 o 
  -9  -3   2        0.98      -24.48     24.48 o 
  -8  -3   2       10.42       21.75     17.76 o 
  -7  -3   2      152.11      154.91     14.42 o 
  -6  -3   2        2.88        2.79     10.59 o 
  -5  -3   2      281.05      291.11     13.57 o 
  -4  -3   2     1146.44      949.12     23.83 o 
  -3  -3   2     3339.78     3312.55     76.05 o 
  -2  -3   2     1923.57     1731.64     32.40 o 
  -1  -3   2     4100.16     5041.23     98.41 o 
   0  -3   2     5441.40     7042.99    175.64 o 
   1  -3   2     7360.44     8346.73    200.09 o 
   2  -3   2      758.48      755.61     15.18 o 
   3  -3   2     1356.58     1506.99     31.64 o 
   4  -3   2     2219.44     2218.43     57.74 o 
   5  -3   2      675.10      716.45     25.02 o 
   6  -3   2        4.36        6.27     10.09 o 
   7  -3   2      424.95      416.79     22.33 o 
   8  -3   2      238.95      271.84     16.07 o 
   9  -3   2        8.18      -17.39     19.90 o 
  10  -3   2        1.72       15.31     29.36 o 
 -10  -2   2       11.16      -26.28     26.28 o 
  -9  -2   2       37.23       61.12     25.23 o 
  -8  -2   2       15.84        9.60     20.68 o 
  -7  -2   2      278.91      264.38     17.64 o 
  -6  -2   2      292.96      349.56     16.04 o 
  -5  -2   2      637.24      583.14     22.39 o 
  -4  -2   2       11.17        9.46      5.60 o 
  -3  -2   2     1471.19     1528.98     35.72 o 
  -2  -2   2     1483.09     1395.40     27.80 o 
  -1  -2   2      572.72      417.33      8.94 o 
   0  -2   2     2993.88     4432.68     96.99 o 
   1  -2   2      420.27      862.40     15.80 o 
   2  -2   2     1988.90     2349.82     44.98 o 
   3  -2   2      180.90      128.81      4.30 o 
   4  -2   2       71.08       40.79      5.70 o 
   5  -2   2       40.69       28.33      8.70 o 
   6  -2   2      223.26      260.17     14.80 o 
   7  -2   2       56.72       27.52     12.38 o 
   8  -2   2        0.28       -9.34     12.53 o 
   9  -2   2        2.43      -18.85     18.85 o 
  10  -2   2        0.60       18.80     30.55 o 
 -10  -1   2        7.44        6.80     25.10 o 
  -9  -1   2       51.67       24.79     21.28 o 
  -8  -1   2       97.15       77.26     28.97 o 
  -7  -1   2        5.91       13.13     17.39 o 
  -6  -1   2      596.75      598.57     24.05 o 
  -5  -1   2     1793.42     1766.95     46.17 o 
  -4  -1   2      472.00      536.27     16.11 o 
  -3  -1   2     4677.63     4142.36     93.82 o 
  -2  -1   2    18110.22    15802.54    327.14 o 
  -1  -1   2     1600.30      917.58     21.73 o 
   0  -1   2     2348.03     1329.68    111.91 o 
   1  -1   2     1387.23     1364.19     28.71 o 
   2  -1   2     8331.59     8048.75    144.15 o 
   3  -1   2     2310.61     2100.16     44.00 o 
   4  -1   2     1143.73     1249.06     34.06 o 
   5  -1   2     2331.98     2535.63     76.99 o 
   6  -1   2      634.01      704.33     26.20 o 
   7  -1   2       94.10       88.02     13.25 o 
   8  -1   2      192.12      179.51     16.68 o 
   9  -1   2       41.96       60.85     20.91 o 
  10  -1   2        3.06       -4.85     31.52 o 
 -10   0   2        0.94      -22.93     22.93 o 
  -9   0   2        0.35       -6.99     20.22 o 
  -8   0   2       14.26        1.56     17.38 o 
  -7   0   2        5.20      -10.01     11.81 o 
  -6   0   2       67.03       51.64     11.23 o 
  -5   0   2       43.91       20.30      6.98 o 
  -4   0   2      401.43      411.75     13.58 o 
  -3   0   2       34.39       38.15      3.62 o 
  -2   0   2      242.05      201.31      5.83 o 
  -1   0   2     4501.17     4754.73    107.44 o 
   0   0   2     1173.76      620.52     19.33 o 
   1   0   2      799.38      500.20     16.47 o 
   2   0   2     1453.12     1104.33     21.99 o 
   3   0   2     3931.03     3749.21     85.12 o 
   4   0   2       63.33       33.13      6.12 o 
   5   0   2       90.45       99.47     10.50 o 
   6   0   2      419.47      365.39     21.18 o 
   7   0   2        7.95       -0.63     12.94 o 
   8   0   2        3.14      -17.76     17.76 o 
   9   0   2       41.43       17.39     21.55 o 
  10   0   2        1.34      -32.35     32.35 o 
 -10   1   2        5.82      -20.33     22.75 o 
  -9   1   2       40.14       26.11     19.66 o 
  -8   1   2       77.95       90.18     18.98 o 
  -7   1   2      346.09      310.70     22.55 o 
  -6   1   2       53.83       79.09     11.48 o 
  -5   1   2      945.46     1028.48     28.39 o 
  -4   1   2     7014.15     6881.08    171.65 o 
  -3   1   2      824.11      725.29     17.51 o 
  -2   1   2     1368.51     1285.89     33.50 o 
  -1   1   2      931.93      715.27     20.11 o 
   0   1   2     1144.66     1022.05     37.32 o 
   1   1   2     2907.06     2484.58     55.46 o 
   2   1   2       45.42       46.58      2.45 o 
   3   1   2     6196.87     6675.75    138.47 o 
   4   1   2      681.32      573.05     18.02 o 
   5   1   2        7.18       20.34     11.22 o 
   6   1   2      149.75      183.41     15.71 o 
   7   1   2       19.28        8.63     12.22 o 
   8   1   2        6.51       -5.30     15.93 o 
   9   1   2       12.72      -30.12     30.12 o 
 -10   2   2       19.94       14.47     21.70 o 
  -9   2   2       28.27       33.30     20.07 o 
  -8   2   2      170.66      167.87     19.90 o 
  -7   2   2      198.10      148.75     13.77 o 
  -6   2   2      931.70      896.68     31.21 o 
  -5   2   2       34.56       15.66      6.67 o 
  -4   2   2     1980.21     1653.45     38.18 o 
  -3   2   2     2023.89     2006.64     45.00 o 
  -2   2   2       13.00       36.70      2.49 o 
  -1   2   2     2149.96     1801.37     35.99 o 
   0   2   2    20594.05    18780.56    391.52 o 
   1   2   2     7256.60     7040.53    103.30 o 
   2   2   2      437.51      472.96     10.25 o 
   3   2   2     2642.07     2534.29     51.72 o 
   4   2   2     1799.99     1792.51     36.27 o 
   5   2   2      253.99      234.99     11.57 o 
   6   2   2      219.71      247.36     13.15 o 
   7   2   2      367.57      388.71     18.82 o 
   8   2   2       42.90       60.75     17.46 o 
   9   2   2        0.02      -13.33     31.16 o 
 -10   3   2       11.37        2.87     22.39 o 
  -9   3   2        6.67       -1.24     19.34 o 
  -8   3   2       38.19       50.55     17.59 o 
  -7   3   2      352.25      311.67     21.15 o 
  -6   3   2       52.39       58.58     16.44 o 
  -5   3   2      117.95      143.41     18.34 o 
  -4   3   2      432.93      376.79     10.80 o 
  -3   3   2       19.23        6.19      3.16 o 
  -2   3   2      198.46      119.16      4.35 o 
  -1   3   2      677.17      868.13     17.97 o 
   0   3   2      453.41      432.77      7.98 o 
   1   3   2      994.46      958.14     16.09 o 
   2   3   2        4.27        0.61      3.28 o 
   3   3   2      118.54      109.37      6.10 o 
   4   3   2       78.26       62.16      6.41 o 
   5   3   2        2.99        1.71      9.32 o 
   6   3   2       10.46       25.31     10.83 o 
   7   3   2       14.59      -15.10     15.10 o 
   8   3   2       18.55       21.88     22.44 o 
   9   3   2        3.86      -21.42     33.75 o 
 -10   4   2       11.60       -4.77     26.02 o 
  -9   4   2      108.02       97.00     20.98 o 
  -8   4   2       30.51       18.18     23.43 o 
  -7   4   2        2.69       -3.67     15.07 o 
  -6   4   2      917.13     1069.33     42.79 o 
  -5   4   2      760.29      753.08     25.15 o 
  -4   4   2       41.91       56.63      5.07 o 
  -3   4   2     1000.88      942.63     29.02 o 
  -2   4   2     5749.90     5881.26    141.02 o 
  -1   4   2     2978.81     3371.92     62.91 o 
   0   4   2      353.49      274.63      6.57 o 
   1   4   2     3119.44     2990.01     59.08 o 
   2   4   2     3075.46     3267.67     60.79 o 
   3   4   2     1044.97      999.26     23.71 o 
   4   4   2     1352.38     1482.07     37.54 o 
   5   4   2      400.22      400.33     15.71 o 
   6   4   2      209.71      237.45     14.26 o 
   7   4   2        0.13        5.94     19.38 o 
   8   4   2       16.08       22.28     32.31 o 
 -10   5   2        8.52       -4.92     22.94 o 
  -9   5   2        0.74      -10.55     19.91 o 
  -8   5   2       10.35        5.57     17.90 o 
  -7   5   2       55.86       52.25     15.30 o 
  -6   5   2      230.84      183.78     21.92 o 
  -5   5   2        5.16        3.90      7.09 o 
  -4   5   2      354.11      334.55     13.88 o 
  -3   5   2        2.17        0.25      3.54 o 
  -2   5   2      677.02      709.62     18.99 o 
  -1   5   2      972.65     1269.09     24.52 o 
   0   5   2       12.75       13.42      3.68 o 
   1   5   2      731.05      753.68     15.20 o 
   2   5   2     1437.51     1372.12     26.83 o 
   3   5   2      112.32      102.06      8.81 o 
   4   5   2       93.86      116.16     12.35 o 
   5   5   2      108.84       73.50     11.16 o 
   6   5   2      328.89      311.14     18.01 o 
   7   5   2       22.06       53.07     29.22 o 
   8   5   2       40.04       16.53     34.76 o 
 -10   6   2        5.82      -15.30     23.84 o 
  -9   6   2       46.12       36.15     21.73 o 
  -8   6   2       38.61       47.84     23.04 o 
  -7   6   2       31.97        6.47     15.29 o 
  -6   6   2      207.15      241.75     23.25 o 
  -5   6   2        6.40       17.85      7.53 o 
  -4   6   2      496.68      381.55     15.53 o 
  -3   6   2      686.48      681.41     19.35 o 
  -2   6   2      466.07      455.09     14.05 o 
  -1   6   2      355.84      319.66      9.28 o 
   0   6   2     1320.92     1312.87     35.75 o 
   1   6   2       86.05       96.84      5.78 o 
   2   6   2        3.00       -1.93      5.98 o 
   3   6   2     1150.31     1209.50     30.11 o 
   4   6   2       26.08       42.60     10.10 o 
   5   6   2      297.41      267.67     17.47 o 
   6   6   2       34.56       64.13     15.29 o 
   7   6   2       50.10       -1.47     32.64 o 
   8   6   2        1.01       12.98     38.06 o 
  -9   7   2        2.08      -15.99     21.10 o 
  -8   7   2       44.89       52.61     19.29 o 
  -7   7   2       31.53       -3.34     23.22 o 
  -6   7   2      319.44      265.32     69.87 o 
  -4   7   2      377.51      389.40     14.28 o 
  -3   7   2      254.71      283.18     11.13 o 
  -2   7   2       29.71       27.94      7.81 o 
  -1   7   2      591.68      615.11     16.87 o 
   0   7   2     1396.70     1581.94     37.02 o 
   1   7   2      264.77      293.07      9.53 o 
   2   7   2      450.41      472.03     30.82 o 
   3   7   2      343.21      396.75     14.15 o 
   4   7   2      388.93      419.16     16.76 o 
   5   7   2       17.25       -2.30     14.98 o 
   6   7   2       20.22        8.49     25.30 o 
   7   7   2       53.87       46.65     39.39 o 
  -9   8   2        4.94       18.62     22.38 o 
  -8   8   2        7.83        9.04     19.26 o 
  -7   8   2        0.12       14.04     16.23 o 
  -6   8   2        0.03        7.49     24.28 o 
  -5   8   2       28.75       36.42     12.41 o 
  -4   8   2        7.83        9.29      9.52 o 
  -3   8   2        3.68       -1.58      7.28 o 
  -2   8   2       55.65       59.82      8.63 o 
  -1   8   2       31.04       55.28      7.20 o 
   0   8   2      188.95      208.16      9.59 o 
   1   8   2        1.63        4.94      7.01 o 
   2   8   2       23.93       45.71      9.80 o 
   3   8   2       90.98       91.62     13.35 o 
   4   8   2      154.50      135.00     14.22 o 
   5   8   2        4.44      -10.76     17.20 o 
   6   8   2       65.28       94.82     37.67 o 
  -9   9   2        6.24       20.00     23.14 o 
  -8   9   2        0.71       27.53     29.47 o 
  -7   9   2        8.69       20.53     17.14 o 
  -6   9   2      262.81      324.20     28.79 o 
  -5   9   2       18.34        3.76     13.13 o 
  -4   9   2        6.79       21.33     12.11 o 
  -3   9   2       35.68       19.93     11.79 o 
  -2   9   2      512.84      514.96     30.03 o 
  -1   9   2      105.86      107.29     12.00 o 
   0   9   2      169.18      176.55     15.10 o 
   1   9   2      154.26      195.82     17.22 o 
   2   9   2      288.77      327.92     27.20 o 
   3   9   2       63.02       84.63     18.19 o 
   4   9   2       31.20       18.43     23.29 o 
   5   9   2       44.55       63.98     37.38 o 
   6   9   2       52.81      104.84     42.92 o 
  -8  10   2        6.93      -12.00     30.30 o 
  -7  10   2        3.31       -2.05     27.14 o 
  -6  10   2        8.69       18.63     16.01 o 
  -5  10   2       15.66       15.65     16.91 o 
  -4  10   2        0.31       22.29     13.97 o 
  -3  10   2       44.15       49.80     13.68 o 
  -2  10   2       60.06       47.01     22.75 o 
  -1  10   2      106.79       73.21     24.84 o 
   0  10   2       26.61       11.33     17.68 o 
   1  10   2      403.50      397.22     37.51 o 
   2  10   2       78.83      109.64     19.04 o 
   3  10   2       10.75       30.59     33.75 o 
   4  10   2       30.30      -11.50     35.62 o 
   5  10   2       96.57       61.75     41.48 o 
  -7  11   2       21.77        4.35     28.57 o 
  -6  11   2        8.42       26.42     26.20 o 
  -5  11   2        0.90       -6.10     14.98 o 
  -4  11   2       10.41        4.75     16.14 o 
  -3  11   2        8.42       11.35     14.60 o 
  -2  11   2       11.44        3.95     24.80 o 
  -1  11   2       40.09       29.01     25.99 o 
   0  11   2      153.84      108.04     31.45 o 
   1  11   2        4.51       -8.70     31.59 o 
   2  11   2        7.93        6.97     34.25 o 
   3  11   2       14.51       -5.50     39.36 o 
   4  11   2       25.44       47.30     41.73 o 
  -6  12   2        0.96       50.10     28.86 o 
  -5  12   2        6.63       10.64     25.63 o 
  -4  12   2       23.40        3.97     33.95 o 
  -3  12   2       27.76       19.95     16.95 o 
  -2  12   2        2.58       17.58     27.28 o 
  -1  12   2       35.94       35.73     29.04 o 
   0  12   2       19.32      -29.62     31.02 o 
   1  12   2       73.44       87.66     37.56 o 
   2  12   2       23.32       32.99     40.04 o 
  -5  13   2        0.44       33.89     27.96 o 
  -4  13   2        9.43       -9.06     27.75 o 
  -3  13   2        0.92      -18.58     18.58 o 
  -2  13   2        7.91       -2.41     29.83 o 
  -1  13   2       16.11       41.66     33.43 o 
   0  13   2       37.84       32.31     35.30 o 
   1  13   2        5.05       13.62     39.90 o 
  -1 -14   3      120.03       99.38     32.35 o 
   0 -14   3        0.64      -16.32     27.14 o 
   1 -14   3        4.40       12.83     26.31 o 
   2 -14   3        9.35       11.57     35.53 o 
   3 -14   3       10.71       -7.41     19.44 o 
   4 -14   3       36.15       14.42     46.76 o 
  -3 -13   3       29.79        6.22     30.69 o 
  -2 -13   3       78.15       61.35     30.41 o 
  -1 -13   3       22.54       -0.22     26.38 o 
   0 -13   3       46.21       20.74     27.17 o 
   1 -13   3        1.31       28.03     25.05 o 
   2 -13   3       36.35       34.85     21.10 o 
   3 -13   3        4.36       10.93     17.78 o 
   4 -13   3       32.61       23.88     18.57 o 
   5 -13   3       10.67       -3.48     18.11 o 
   6 -13   3        5.55       22.83     19.42 o 
  -4 -12   3       33.09       85.65     32.20 o 
  -3 -12   3      124.06      114.66     30.23 o 
  -2 -12   3      186.67      223.17     33.79 o 
  -1 -12   3        3.46        1.69     25.02 o 
   0 -12   3        4.82        5.43     24.33 o 
   1 -12   3      234.51      183.02     29.01 o 
   2 -12   3       60.87       79.67     30.28 o 
   3 -12   3        0.17       16.45     16.58 o 
   4 -12   3      106.25       77.73     18.09 o 
   5 -12   3       27.36       32.78     17.13 o 
   6 -12   3        2.94       39.40     18.60 o 
   7 -12   3        4.64      -10.94     19.99 o 
  -5 -11   3       11.49       37.52     30.41 o 
  -4 -11   3       52.35       22.18     27.71 o 
  -3 -11   3      169.50      122.31     28.90 o 
  -2 -11   3       38.99       58.41     24.30 o 
  -1 -11   3       94.39       98.66     26.49 o 
   0 -11   3        2.57       -4.92     21.60 o 
   1 -11   3      363.50      362.69     34.97 o 
   2 -11   3        3.77       -2.58     16.46 o 
   3 -11   3       10.03       -4.82     14.31 o 
   4 -11   3        0.50       -7.99     14.84 o 
   5 -11   3       42.85       32.74     15.52 o 
   6 -11   3       25.19       31.15     17.62 o 
   7 -11   3       11.38        5.94     30.98 o 
  -6 -10   3        9.84        5.10     23.12 o 
  -5 -10   3       77.91       38.49     27.75 o 
  -4 -10   3      497.49      415.67     39.46 o 
  -3 -10   3       19.01       19.50     23.47 o 
  -2 -10   3       25.65       34.59     15.95 o 
  -1 -10   3      131.09      144.61     17.93 o 
   0 -10   3      464.31      480.50     28.73 o 
   1 -10   3       41.22       46.50     13.58 o 
   2 -10   3       35.99       50.82     14.34 o 
   3 -10   3      320.19      358.55     17.70 o 
   4 -10   3       24.74       -2.59     14.53 o 
   5 -10   3       13.04        7.29     14.68 o 
   6 -10   3       20.87       12.68     16.32 o 
   7 -10   3        3.90       20.08     18.59 o 
   8 -10   3        0.49       22.21     21.41 o 
  -7  -9   3        3.13      -23.43     23.43 o 
  -6  -9   3       50.79       51.12     22.70 o 
  -5  -9   3      225.98      191.80     18.21 o 
  -4  -9   3      155.32      138.06     12.80 o 
  -3  -9   3      239.70      240.42     15.18 o 
  -2  -9   3      435.50      415.98     16.56 o 
  -1  -9   3     1068.76     1029.67     29.92 o 
   0  -9   3      498.17      529.83     16.33 o 
   1  -9   3      143.74      174.63     12.29 o 
   2  -9   3     1648.21     1658.86     43.36 o 
   3  -9   3      131.32      145.78     14.85 o 
   4  -9   3      249.46      263.29     19.93 o 
   5  -9   3       15.42       11.50     12.89 o 
   6  -9   3       62.98       51.85     16.40 o 
   7  -9   3      104.19      124.10     19.74 o 
   8  -9   3        0.16        9.82     28.11 o 
   9  -9   3       12.91      -22.43     29.72 o 
  -7  -8   3       17.42       24.87     26.75 o 
  -6  -8   3       44.35       22.76     23.08 o 
  -5  -8   3      172.86      136.84     28.86 o 
  -4  -8   3        2.99       -2.49     10.01 o 
  -3  -8   3      251.80      236.77     12.81 o 
  -2  -8   3      207.19      205.82     10.92 o 
  -1  -8   3      116.38      147.41      8.24 o 
   0  -8   3       24.04       43.26      6.88 o 
   1  -8   3        4.41        4.29      6.65 o 
   2  -8   3       11.90       14.12      6.89 o 
   3  -8   3        1.81        1.40      7.10 o 
   4  -8   3       27.14       19.37      8.11 o 
   5  -8   3       21.23       31.65     10.97 o 
   6  -8   3        3.87        6.19     10.12 o 
   7  -8   3       11.24       25.35     17.72 o 
   8  -8   3       40.86       73.61     45.59 o 
   9  -8   3        4.91       37.83     23.53 o 
  -8  -7   3        2.08      -28.78     28.78 o 
  -7  -7   3      129.98      146.13     28.20 o 
  -6  -7   3      427.29      423.39     43.57 o 
  -5  -7   3       75.69       98.55     12.80 o 
  -4  -7   3      245.76      250.18     18.82 o 
  -3  -7   3     1613.44     1520.99     37.15 o 
  -2  -7   3     1678.12     1604.60     37.52 o 
  -1  -7   3        6.50       20.10      5.70 o 
   0  -7   3     2004.84     2196.68     54.35 o 
   1  -7   3     3811.00     4076.73     99.16 o 
   2  -7   3       97.69      127.51     10.70 o 
   3  -7   3      143.73      147.71     12.43 o 
   4  -7   3      637.31      678.05     20.61 o 
   5  -7   3      189.46      251.44     11.90 o 
   6  -7   3        0.54       10.19      9.65 o 
   7  -7   3      246.07      208.32     12.47 o 
   8  -7   3       45.51       29.99     19.10 o 
   9  -7   3        1.47       17.63     22.39 o 
  -8  -6   3        0.99       17.13     26.93 o 
  -7  -6   3       68.20       79.28     23.77 o 
  -6  -6   3      212.24      232.90     18.85 o 
  -5  -6   3      110.39       91.95     11.85 o 
  -4  -6   3       80.40       64.67     10.20 o 
  -3  -6   3      803.02      819.09     19.39 o 
  -2  -6   3      607.82      632.50     15.48 o 
  -1  -6   3      781.04      949.82     22.71 o 
   0  -6   3      400.90      485.71     14.34 o 
   1  -6   3     1247.68     1200.00     30.55 o 
   2  -6   3      426.03      400.02     11.29 o 
   3  -6   3      377.51      346.32     11.95 o 
   4  -6   3      395.83      448.05     15.30 o 
   5  -6   3     1056.17     1081.67     30.71 o 
   6  -6   3      163.04      174.55     11.58 o 
   7  -6   3       34.30       43.70     11.30 o 
   8  -6   3       60.08       86.25     15.87 o 
   9  -6   3       26.93       21.60     26.81 o 
  -9  -5   3       32.34       14.51     28.36 o 
  -8  -5   3       63.66       63.65     25.74 o 
  -7  -5   3       41.67       51.73     17.17 o 
  -6  -5   3      106.55       99.46     12.86 o 
  -5  -5   3      129.42      117.90     11.34 o 
  -4  -5   3     1058.89      966.19     25.19 o 
  -3  -5   3        0.24        3.98      5.15 o 
  -2  -5   3     1869.84     1880.38     39.51 o 
  -1  -5   3     2598.36     2717.92     60.75 o 
   0  -5   3      568.13      565.72     18.22 o 
   1  -5   3      255.63      288.29      8.88 o 
   2  -5   3       15.53       27.82      5.08 o 
   3  -5   3      716.99      799.14     22.17 o 
   4  -5   3      412.27      475.54     15.47 o 
   5  -5   3       14.56       10.27      7.90 o 
   6  -5   3      375.06      367.41     15.46 o 
   7  -5   3       27.04       45.51     17.89 o 
   8  -5   3       64.60       59.66     15.48 o 
   9  -5   3        0.27       -5.95     20.46 o 
  10  -5   3        2.01      -30.16     30.51 o 
  -9  -4   3        5.03      -26.14     26.65 o 
  -8  -4   3      196.50      220.58     27.84 o 
  -7  -4   3       69.89       77.72     16.23 o 
  -6  -4   3      272.66      236.97     14.39 o 
  -5  -4   3     1603.97     1582.73     44.47 o 
  -4  -4   3     2102.87     2291.01     53.76 o 
  -3  -4   3       66.24       87.83      5.89 o 
  -2  -4   3      406.55      303.17      9.35 o 
  -1  -4   3    10952.29    11656.39    222.24 o 
   0  -4   3     3260.51     3459.09     77.54 o 
   1  -4   3      166.38      177.49      5.56 o 
   2  -4   3    12102.52    14198.84    368.77 o 
   3  -4   3     1559.95     1337.54     31.95 o 
   4  -4   3     1343.36     1356.15     36.19 o 
   5  -4   3      545.89      531.01     15.91 o 
   6  -4   3      159.61      144.44     10.96 o 
   7  -4   3      333.63      365.86     16.75 o 
   8  -4   3        0.30       15.59     12.57 o 
   9  -4   3       80.62       62.30     21.30 o 
  10  -4   3       11.84       25.66     30.23 o 
 -10  -3   3        0.16      -36.84     36.84 o 
  -9  -3   3        7.42      -24.07     24.42 o 
  -8  -3   3        0.47       34.72     17.05 o 
  -7  -3   3        0.20       16.48     20.79 o 
  -6  -3   3       51.67       33.44     10.74 o 
  -5  -3   3       80.45       78.99      8.01 o 
  -4  -3   3        0.41       14.33      5.73 o 
  -3  -3   3       90.09      157.63      6.48 o 
  -2  -3   3     1781.17     1886.27     37.43 o 
  -1  -3   3      753.89      778.96     19.22 o 
   0  -3   3       10.68        7.92      2.86 o 
   1  -3   3     1568.45     1502.71     31.91 o 
   2  -3   3        0.15        4.03      2.63 o 
   3  -3   3      746.40      656.75     14.89 o 
   4  -3   3      475.26      498.89     12.96 o 
   5  -3   3       27.80       -2.58      9.06 o 
   6  -3   3        3.78       -6.87      9.03 o 
   7  -3   3      173.50      234.03     13.92 o 
   8  -3   3       83.69      121.94     13.90 o 
   9  -3   3        5.01      -15.03     19.56 o 
  10  -3   3        2.94      -29.36     29.36 o 
 -10  -2   3       13.09       -4.07     26.67 o 
  -9  -2   3       26.11       42.79     22.99 o 
  -8  -2   3       66.09      104.36     22.34 o 
  -7  -2   3      776.46      787.24     30.79 o 
  -6  -2   3      782.55      822.16     26.46 o 
  -5  -2   3       17.52       36.05      7.74 o 
  -4  -2   3      935.86      750.17     19.26 o 
  -3  -2   3     6650.52     6806.73    154.74 o 
  -2  -2   3      472.59      534.44     13.65 o 
  -1  -2   3     1796.90     1313.65     27.74 o 
   0  -2   3    13429.39    10527.48    546.20 o 
   1  -2   3     9001.83     7075.51    208.31 o 
   2  -2   3        7.25        4.64      2.13 o 
   3  -2   3     1420.72     1522.36     30.03 o 
   4  -2   3     1335.33     1228.16     30.25 o 
   5  -2   3       94.87      103.67      8.89 o 
   6  -2   3       28.40       20.25     12.00 o 
   7  -2   3      297.62      306.00     15.58 o 
   8  -2   3       19.84       14.93     14.23 o 
   9  -2   3        4.16       10.31     20.03 o 
  10  -2   3        1.75       18.91     30.30 o 
 -10  -1   3       13.64       -0.63     35.96 o 
  -9  -1   3       20.20       25.19     20.94 o 
  -8  -1   3        1.49       10.99     18.42 o 
  -7  -1   3       23.34        3.20     12.48 o 
  -6  -1   3      250.22      207.39     14.26 o 
  -5  -1   3      491.47      468.20     16.01 o 
  -4  -1   3      143.73      175.89      8.23 o 
  -3  -1   3     2849.90     3286.56     74.73 o 
  -2  -1   3     5281.68     6141.03    142.84 o 
  -1  -1   3     9067.82    10772.90    222.01 o 
   0  -1   3    13670.68    11379.39    635.80 o 
   1  -1   3     8032.83     7960.63    157.90 o 
   2  -1   3     1949.60     2057.95     43.89 o 
   3  -1   3        0.14       -0.16      3.79 o 
   4  -1   3     2065.02     2019.31     48.31 o 
   5  -1   3     1763.06     1665.91     40.92 o 
   6  -1   3      216.65      230.40     12.77 o 
   7  -1   3       12.44       13.56     12.69 o 
   8  -1   3      251.62      246.06     18.26 o 
   9  -1   3       46.37       60.38     28.14 o 
 -10   0   3        0.42        4.15     23.48 o 
  -9   0   3       85.21       51.10     21.27 o 
  -8   0   3       69.25       60.18     18.17 o 
  -7   0   3       15.60       19.83     12.48 o 
  -6   0   3      150.63      136.65     10.18 o 
  -5   0   3      298.90      265.52     11.21 o 
  -4   0   3      126.91      138.82      7.51 o 
  -3   0   3      265.59      276.98      9.72 o 
  -2   0   3     1016.06     1169.23     27.17 o 
  -1   0   3     2617.64     3354.90    105.51 o 
   0   0   3      711.36     1128.59     29.96 o 
   1   0   3     3056.92     2127.40     46.16 o 
   2   0   3     1384.93     1249.48     27.18 o 
   3   0   3      215.20      304.84      9.56 o 
   4   0   3        0.34       -5.47      5.47 o 
   5   0   3        0.42        1.56      7.17 o 
   6   0   3       14.23       11.02      9.89 o 
   7   0   3       67.48       88.10     15.53 o 
   8   0   3        6.81      -14.99     14.99 o 
   9   0   3       12.66       23.76     30.34 o 
 -10   1   3       31.67       36.01     23.09 o 
  -9   1   3        9.36       12.09     19.33 o 
  -8   1   3      104.25       81.04     18.37 o 
  -7   1   3      187.71      232.16     18.06 o 
  -6   1   3      241.73      216.39     14.44 o 
  -5   1   3     1563.81     1435.75     38.07 o 
  -4   1   3     4008.92     4257.52     95.78 o 
  -3   1   3        0.84       -2.15      2.15 o 
  -2   1   3     3043.69     2848.75     64.00 o 
  -1   1   3    28117.56    27754.66    630.12 o 
   0   1   3     1844.79     1521.91     52.91 o 
   1   1   3      255.86      249.14      9.20 o 
   2   1   3     1219.90      976.04     21.79 o 
   3   1   3     7599.61     7931.14    163.66 o 
   4   1   3        4.37        4.54      5.83 o 
   5   1   3      742.53      687.35     22.21 o 
   6   1   3      207.08      247.65     21.99 o 
   7   1   3      359.77      394.37     18.41 o 
   8   1   3        0.14      -16.09     16.09 o 
   9   1   3       66.09       52.33     32.89 o 
 -10   2   3       44.63       14.73     22.06 o 
  -9   2   3        5.19       26.46     20.02 o 
  -8   2   3       23.25       18.82     17.11 o 
  -7   2   3        0.64       -4.81     11.49 o 
  -6   2   3       19.14       19.89      9.80 o 
  -5   2   3        3.78       13.42      6.11 o 
  -4   2   3     1084.39     1152.36     30.95 o 
  -3   2   3     1029.94      969.94     25.00 o 
  -2   2   3     2396.73     2665.86     59.91 o 
  -1   2   3       22.66       11.93      1.93 o 
   0   2   3     1196.23     1072.96     34.12 o 
   1   2   3       96.92      101.13      3.07 o 
   2   2   3       83.98      113.30      5.04 o 
   3   2   3     1315.42     1338.09     27.29 o 
   4   2   3      605.40      674.31     17.60 o 
   5   2   3        0.26        2.00      8.95 o 
   6   2   3      216.47      241.24     18.15 o 
   7   2   3      123.31      174.98     15.32 o 
   8   2   3        0.32      -20.38     20.38 o 
   9   2   3        0.73       -8.09     31.77 o 
 -10   3   3       30.68       20.34     31.34 o 
  -9   3   3        3.37       -1.36     19.41 o 
  -8   3   3       49.43       58.56     17.90 o 
  -7   3   3      242.06      241.73     27.67 o 
  -6   3   3      234.36      250.35     12.01 o 
  -5   3   3       77.29       96.75     10.21 o 
  -4   3   3     2036.03     2100.76     62.16 o 
  -3   3   3     2439.63     2741.79     68.01 o 
  -2   3   3       76.35       88.89      4.05 o 
  -1   3   3      704.32      724.54     15.25 o 
   0   3   3     1110.84     1110.87     19.20 o 
   1   3   3       13.47       21.03      2.49 o 
   2   3   3      392.50      435.32     10.34 o 
   3   3   3      465.48      469.64     14.08 o 
   4   3   3      688.08      721.58     18.85 o 
   5   3   3       52.92       58.11      9.91 o 
   6   3   3       15.76       12.21     11.11 o 
   7   3   3       40.60       17.60     18.55 o 
   8   3   3        0.66       -2.26     30.95 o 
   9   3   3        0.06       21.85     35.19 o 
 -10   4   3       13.97       21.77     22.86 o 
  -9   4   3       36.96       35.68     20.27 o 
  -8   4   3       12.52       -3.65     17.16 o 
  -7   4   3       19.87       20.42     14.80 o 
  -6   4   3      889.91      866.39     29.03 o 
  -5   4   3      754.09      676.56     23.21 o 
  -4   4   3      803.45      796.20     25.70 o 
  -3   4   3     1822.40     1840.14     40.79 o 
  -2   4   3     1145.12      927.70     23.60 o 
  -1   4   3      162.61      146.38      4.49 o 
   0   4   3     4100.88     4311.20     81.97 o 
   1   4   3     3129.08     3050.16     55.49 o 
   2   4   3     1597.68     1654.60     34.50 o 
   3   4   3      354.23      341.19     11.51 o 
   4   4   3      881.00      832.95     23.46 o 
   5   4   3      483.45      495.14     17.95 o 
   6   4   3        0.81        2.47     13.02 o 
   7   4   3       66.08       56.21     18.06 o 
   8   4   3       45.08       17.65     34.40 o 
 -10   5   3        1.86      -10.32     22.73 o 
  -9   5   3        4.24       -5.46     20.38 o 
  -8   5   3        0.40      -16.20     17.79 o 
  -7   5   3       28.07       10.38     24.58 o 
  -6   5   3      120.67       89.69     14.48 o 
  -5   5   3      299.05      217.38     20.61 o 
  -4   5   3      352.88      373.22     12.96 o 
  -3   5   3      266.69      312.78     10.95 o 
  -2   5   3        9.32        2.85      5.52 o 
  -1   5   3       84.59       86.59      4.63 o 
   0   5   3       38.66       31.75      4.00 o 
   1   5   3      110.49      110.86      7.24 o 
   2   5   3      114.96      165.83      7.50 o 
   3   5   3       14.21        7.47      8.39 o 
   4   5   3       39.29       47.06      9.82 o 
   5   5   3       29.57       40.91     11.35 o 
   6   5   3       47.10       46.77     14.36 o 
   7   5   3       14.76      -28.54     28.54 o 
   8   5   3       12.63      -35.69     35.69 o 
 -10   6   3        0.75       10.28     24.12 o 
  -9   6   3       44.47       51.28     22.00 o 
  -8   6   3       70.30       88.21     28.95 o 
  -7   6   3       10.65        3.63     15.65 o 
  -6   6   3       34.02       39.85     23.00 o 
  -5   6   3      318.89      414.46     17.18 o 
  -4   6   3      712.40      727.85     22.82 o 
  -3   6   3       93.90      108.52      8.60 o 
  -2   6   3     1365.32     1444.08     34.38 o 
  -1   6   3     2191.65     2150.03     44.96 o 
   0   6   3      156.08      155.33      7.20 o 
   1   6   3        2.44       -5.33      6.07 o 
   2   6   3      705.78      700.83     20.56 o 
   3   6   3      923.98      981.00     32.71 o 
   4   6   3       43.97       33.51     10.54 o 
   5   6   3        1.84        1.74     13.23 o 
   6   6   3      256.40      312.52     26.88 o 
   7   6   3        3.22       24.51     36.45 o 
  -9   7   3        4.18       32.82     22.20 o 
  -8   7   3        5.96      -18.22     18.22 o 
  -7   7   3        8.30        1.87     23.40 o 
  -6   7   3        8.75       -7.05     12.86 o 
  -5   7   3      137.51      201.16     40.49 o 
  -4   7   3       37.75       28.69     10.34 o 
  -3   7   3      158.78      143.56      9.77 o 
  -2   7   3      183.65      207.12      9.55 o 
  -1   7   3      289.52      310.73      9.91 o 
   0   7   3      414.05      372.26     12.65 o 
   1   7   3      249.03      283.18     12.80 o 
   2   7   3      200.76      202.57     11.89 o 
   3   7   3      247.51      263.67     13.07 o 
   4   7   3      102.37      105.07     13.59 o 
   5   7   3       32.14       14.70     13.99 o 
   6   7   3       53.10        9.81     35.55 o 
   7   7   3       48.52        4.71     38.85 o 
  -9   8   3        5.55       -0.46     22.12 o 
  -8   8   3        6.14        1.37     19.67 o 
  -7   8   3        5.91        3.00     16.15 o 
  -6   8   3        4.30       -1.87     16.48 o 
  -5   8   3       55.18       53.95     20.31 o 
  -4   8   3       10.79       -0.98     10.98 o 
  -3   8   3      162.94      161.47     15.96 o 
  -2   8   3      189.56      165.52     10.24 o 
  -1   8   3        5.54        2.46      6.84 o 
   0   8   3       85.03       97.96      9.63 o 
   1   8   3      107.90      101.45     16.98 o 
   2   8   3      179.05      162.35     13.50 o 
   3   8   3       14.77        0.98     12.82 o 
   4   8   3        8.64        1.83     14.56 o 
   5   8   3       87.39      118.75     37.49 o 
   6   8   3       14.39       -7.12     37.42 o 
  -9   9   3        8.00       -2.76     23.16 o 
  -8   9   3       18.80       -5.93     29.33 o 
  -7   9   3        4.39       13.84     27.32 o 
  -6   9   3      140.11      145.17     27.26 o 
  -5   9   3        0.87      -11.43     12.72 o 
  -4   9   3      121.12      163.48     28.72 o 
  -3   9   3      231.63      210.02     26.74 o 
  -2   9   3       50.49       33.39     20.52 o 
  -1   9   3       19.79       28.14     12.60 o 
   0   9   3      301.22      317.44     20.34 o 
   1   9   3      284.86      322.04     21.45 o 
   2   9   3       32.53       62.46     12.92 o 
   3   9   3       36.60       17.03     22.27 o 
   4   9   3       92.46       83.64     21.05 o 
   5   9   3       55.46       91.90     39.50 o 
  -8  10   3        7.46       19.77     31.63 o 
  -7  10   3        0.05       41.84     29.29 o 
  -6  10   3        0.04        9.60     25.66 o 
  -5  10   3        0.83       -9.78     13.95 o 
  -4  10   3        0.67       11.78     13.84 o 
  -3  10   3       88.68      139.67     20.22 o 
  -2  10   3       50.47       22.32     22.86 o 
  -1  10   3       34.43       55.36     14.48 o 
   0  10   3      138.24      140.29     17.15 o 
   1  10   3       89.63      135.47     21.83 o 
   2  10   3        7.08      -14.21     17.76 o 
   3  10   3       16.67       45.68     38.89 o 
   4  10   3       54.19       19.09     38.06 o 
  -7  11   3        5.77      -15.13     29.11 o 
  -6  11   3       40.91       -4.60     27.42 o 
  -5  11   3       14.37        9.17     25.16 o 
  -4  11   3        7.15       -3.91     15.03 o 
  -3  11   3        0.15       -7.91     14.71 o 
  -2  11   3       42.47       53.55     26.96 o 
  -1  11   3      131.34      129.43     30.37 o 
   0  11   3       13.19      -30.05     30.05 o 
   1  11   3       26.81        6.61     33.75 o 
   2  11   3       13.09       13.44     37.60 o 
   3  11   3       56.20       41.26     41.05 o 
  -6  12   3        0.59      -14.48     28.72 o 
  -5  12   3        6.57       -2.95     27.24 o 
  -4  12   3       11.49       -6.90     27.75 o 
  -3  12   3       10.98       -1.16     16.73 o 
  -2  12   3        3.50       -7.01     29.26 o 
  -1  12   3       23.36       12.22     31.59 o 
   0  12   3       24.66       56.79     34.79 o 
   1  12   3        0.30      -18.65     37.92 o 
   2  12   3      110.44      139.89     43.92 o 
  -4  13   3        1.66       15.46     30.80 o 
  -3  13   3        3.67       -0.32     31.16 o 
  -2  13   3        7.65       -3.99     32.82 o 
  -1  13   3        3.55       19.44     36.05 o 
   0  13   3        2.36       40.97     37.63 o 
  -1 -14   4       10.69      -27.60     27.60 o 
   0 -14   4        3.54      -24.23     26.67 o 
   1 -14   4       15.63        7.98     26.17 o 
   2 -14   4        4.10       -4.66     19.06 o 
   3 -14   4       16.72       16.44     19.32 o 
   4 -14   4        0.00       11.19     20.63 o 
  -3 -13   4      114.86      118.61     32.60 o 
  -2 -13   4        0.59      -10.28     28.03 o 
  -1 -13   4       27.11       41.91     27.14 o 
   0 -13   4       92.84       97.30     28.97 o 
   1 -13   4       20.92        4.42     24.40 o 
   2 -13   4        0.57      -16.83     16.83 o 
   3 -13   4       37.00       24.76     17.82 o 
   4 -13   4       14.86        5.84     18.98 o 
   5 -13   4        9.69      -18.04     18.04 o 
   6 -13   4        3.32       -5.85     19.65 o 
  -4 -12   4       69.15       85.72     30.66 o 
  -3 -12   4      142.25      121.09     29.83 o 
  -2 -12   4        2.40       12.47     25.30 o 
  -1 -12   4      112.44       91.90     27.21 o 
   0 -12   4      108.28       89.06     25.88 o 
   1 -12   4      121.99       90.65     25.91 o 
   2 -12   4        2.51      -14.09     15.67 o 
   3 -12   4       40.34       30.27     16.70 o 
   4 -12   4       73.71       94.95     35.65 o 
   5 -12   4       17.32       -0.90     17.14 o 
   6 -12   4        0.67       -3.42     18.18 o 
   7 -12   4       21.93       12.75     21.96 o 
  -5 -11   4       78.18       60.31     29.36 o 
  -4 -11   4      115.85      153.94     31.05 o 
  -3 -11   4        6.14       13.30     24.84 o 
  -2 -11   4      124.29      158.25     27.78 o 
  -1 -11   4      155.00      159.93     19.73 o 
   0 -11   4        9.14        9.47     16.00 o 
   1 -11   4        6.23       39.68     22.57 o 
   2 -11   4      143.54      176.61     17.72 o 
   3 -11   4        7.48        8.72     14.31 o 
   4 -11   4        0.08        8.00     15.66 o 
   5 -11   4        4.01      -14.99     14.99 o 
   6 -11   4        9.22       11.59     17.23 o 
   7 -11   4        2.44        2.81     19.87 o 
  -6 -10   4      113.29       75.30     23.72 o 
  -5 -10   4      211.26      184.17     32.85 o 
  -4 -10   4       24.33       38.62     35.42 o 
  -3 -10   4      379.39      377.73     25.14 o 
  -2 -10   4      290.30      336.93     17.17 o 
  -1 -10   4      664.00      642.54     34.09 o 
   0 -10   4       23.44       36.02     16.35 o 
   1 -10   4       32.70       42.75     13.61 o 
   2 -10   4      699.15      673.47     27.88 o 
   3 -10   4      140.15      179.82     17.21 o 
   4 -10   4      171.82      147.61     13.61 o 
   5 -10   4      126.02      117.34     19.98 o 
   6 -10   4       48.76       61.48     17.20 o 
   7 -10   4        0.93       21.26     19.19 o 
   8 -10   4        2.33       18.35     17.22 o 
  -7  -9   4       84.15       46.28     23.91 o 
  -6  -9   4       97.60      103.49     23.35 o 
  -5  -9   4       45.28       57.59     20.32 o 
  -4  -9   4        4.63        8.57     12.32 o 
  -3  -9   4       26.20       42.52     14.41 o 
  -2  -9   4     1190.82     1120.46     32.19 o 
  -1  -9   4       61.97       94.21      7.94 o 
   0  -9   4       86.58       88.47     10.42 o 
   1  -9   4      714.86      668.52     24.12 o 
   2  -9   4       54.76       44.88      8.31 o 
   3  -9   4      264.82      274.53     14.43 o 
   4  -9   4      120.11      118.91     12.20 o 
   5  -9   4      119.45      100.29     12.62 o 
   6  -9   4       19.72       40.53     16.23 o 
   7  -9   4       37.12       37.57     46.71 o 
   8  -9   4        3.00       16.07     20.71 o 
  -8  -8   4       67.78       73.18     43.53 o 
  -7  -8   4       45.96       36.03     30.14 o 
  -6  -8   4       20.93       30.98     22.95 o 
  -5  -8   4       38.43       21.16     19.84 o 
  -4  -8   4      859.91      818.37     54.61 o 
  -3  -8   4      385.37      418.25     14.63 o 
  -2  -8   4       22.79       13.94      6.84 o 
  -1  -8   4      209.74      256.81     10.45 o 
   0  -8   4      302.17      334.99     14.85 o 
   1  -8   4      197.45      193.34     12.44 o 
   2  -8   4      257.10      262.48     10.91 o 
   3  -8   4      398.65      419.15     15.23 o 
   4  -8   4       21.37       27.56      9.71 o 
   5  -8   4       30.84       29.72      8.68 o 
   6  -8   4       22.16       12.73     10.21 o 
   7  -8   4        4.58       -2.99     17.76 o 
   8  -8   4       52.36       62.49     20.34 o 
   9  -8   4        1.97       11.65     30.37 o 
  -8  -7   4       37.91       43.95     30.03 o 
  -7  -7   4      224.83      250.29     39.57 o 
  -6  -7   4       40.69       82.37     39.97 o 
  -5  -7   4      107.11      118.24     20.10 o 
  -4  -7   4      712.84      784.07     24.34 o 
  -3  -7   4     1017.99     1017.07     23.63 o 
  -2  -7   4       23.67       16.29      6.06 o 
  -1  -7   4     1247.05     1328.14     31.28 o 
   0  -7   4     2901.41     2867.91     82.23 o 
   1  -7   4     1790.85     1844.61     53.94 o 
   2  -7   4       13.88       15.36      6.07 o 
   3  -7   4     1062.56      984.68     31.79 o 
   4  -7   4     1081.24     1067.14     29.90 o 
   5  -7   4       10.32       14.69      8.77 o 
   6  -7   4       26.82       42.30     10.17 o 
   7  -7   4      229.27      239.28     12.92 o 
   8  -7   4       52.93       62.62     20.51 o 
   9  -7   4        2.05      -11.90     28.83 o 
  -9  -6   4       16.07      -12.91     38.22 o 
  -8  -6   4        9.45        4.05     26.27 o 
  -7  -6   4        8.48        1.90     21.93 o 
  -6  -6   4      111.28       77.86     21.74 o 
  -5  -6   4       30.08       59.54     10.79 o 
  -4  -6   4      161.79      196.57     11.40 o 
  -3  -6   4       69.47       85.75      8.99 o 
  -2  -6   4      334.06      390.51     11.16 o 
  -1  -6   4        5.29        3.00      3.33 o 
   0  -6   4        0.64        0.80      4.42 o 
   1  -6   4       77.54      102.07      6.06 o 
   2  -6   4       73.33       85.39      6.19 o 
   3  -6   4      292.26      403.83     13.32 o 
   4  -6   4      148.42      174.82      9.29 o 
   5  -6   4      282.50      334.23     13.90 o 
   6  -6   4      113.74      134.29     10.01 o 
   7  -6   4        3.40      -10.14     11.02 o 
   8  -6   4       46.22       46.24     16.69 o 
   9  -6   4        5.06       33.61     27.82 o 
  -9  -5   4       52.54       24.36     28.34 o 
  -8  -5   4       33.65       58.30     30.37 o 
  -7  -5   4       43.52       45.27     22.96 o 
  -6  -5   4      370.24      397.70     19.24 o 
  -5  -5   4      917.46      941.55     29.14 o 
  -4  -5   4      280.35      329.64     11.91 o 
  -3  -5   4     1893.50     2163.04     50.37 o 
  -2  -5   4     7108.59     7667.36    174.55 o 
  -1  -5   4      620.01      580.37     18.82 o 
   0  -5   4      357.29      377.51     11.88 o 
   1  -5   4     3263.01     3539.20     79.75 o 
   2  -5   4     3538.39     3549.12    113.61 o 
   3  -5   4       26.31       38.54      5.48 o 
   4  -5   4     1528.44     1471.04     39.37 o 
   5  -5   4      334.64      316.72     18.43 o 
   6  -5   4      181.05      189.25     13.51 o 
   7  -5   4       95.59       74.93     11.80 o 
   8  -5   4       88.92      117.94     14.11 o 
   9  -5   4        8.52        9.96     26.81 o 
  -9  -4   4        4.99       -2.06     26.46 o 
  -8  -4   4       19.77       16.93     23.49 o 
  -7  -4   4       22.30       16.53     16.47 o 
  -6  -4   4      195.18      239.43     14.18 o 
  -5  -4   4     1202.99     1348.14     33.49 o 
  -4  -4   4       18.32       34.82      6.48 o 
  -3  -4   4     1039.90     1125.44     27.15 o 
  -2  -4   4      317.09      489.46     14.86 o 
  -1  -4   4     8167.42     8800.84    199.06 o 
   0  -4   4      270.37      250.09     11.07 o 
   1  -4   4     3208.44     3496.39    104.03 o 
   2  -4   4       62.50       42.00      3.45 o 
   3  -4   4     2319.72     2384.50     65.66 o 
   4  -4   4      415.09      453.57     17.58 o 
   5  -4   4     1422.29     1650.65     40.21 o 
   6  -4   4      377.55      428.09     17.07 o 
   7  -4   4      161.68      165.78     12.89 o 
   8  -4   4        5.86        4.88     12.67 o 
   9  -4   4       40.44       30.26     28.07 o 
 -10  -3   4        2.33      -27.37     27.37 o 
  -9  -3   4       22.02      -12.72     27.59 o 
  -8  -3   4       97.93      109.01     23.80 o 
  -7  -3   4        6.08        5.66     14.29 o 
  -6  -3   4      214.84      232.50     13.30 o 
  -5  -3   4      696.83      748.86     20.49 o 
  -4  -3   4      513.10      588.35     16.14 o 
  -3  -3   4      510.53      563.71     16.90 o 
  -2  -3   4      306.75      364.21      9.96 o 
  -1  -3   4     2037.48     2250.21     47.44 o 
   0  -3   4      493.39      469.75     24.71 o 
   1  -3   4      698.66      727.64     16.29 o 
   2  -3   4      112.08       97.75      3.89 o 
   3  -3   4       19.10       39.11      4.39 o 
   4  -3   4        7.13        5.32      4.61 o 
   5  -3   4        9.58        0.07      7.71 o 
   6  -3   4      152.75      154.16     11.10 o 
   7  -3   4        0.22       -1.26     10.83 o 
   8  -3   4       18.73       27.05     14.79 o 
   9  -3   4        6.23       16.32     26.56 o 
 -10  -2   4        4.46        7.08     26.38 o 
  -9  -2   4        2.78      -11.76     25.50 o 
  -8  -2   4      174.13      164.02     18.00 o 
  -7  -2   4      666.84      713.14     28.66 o 
  -6  -2   4       64.16       59.15     12.15 o 
  -5  -2   4      776.40      821.05     23.99 o 
  -4  -2   4     5173.13     5102.35    116.39 o 
  -3  -2   4     1536.69     1234.01     33.35 o 
  -2  -2   4      960.64      857.76     20.36 o 
  -1  -2   4     1391.80     1759.58     43.15 o 
   0  -2   4    15029.66    14942.14   1283.07 o 
   1  -2   4      930.41      939.43     20.02 o 
   2  -2   4       86.36       74.04      4.00 o 
   3  -2   4     6540.44     6586.54    139.33 o 
   4  -2   4     2240.68     2214.39     52.79 o 
   5  -2   4        2.47        1.59      6.47 o 
   6  -2   4      118.45      139.63     11.17 o 
   7  -2   4      315.99      310.72     21.86 o 
   8  -2   4       31.07       21.96     14.68 o 
   9  -2   4       12.91       -1.15     25.59 o 
 -10  -1   4        0.04        2.31     23.93 o 
  -9  -1   4        7.79       -5.28     20.88 o 
  -8  -1   4       11.83        1.32     18.19 o 
  -7  -1   4       23.21       12.78     12.70 o 
  -6  -1   4        3.19       10.53      9.00 o 
  -5  -1   4      141.17      158.08      9.37 o 
  -4  -1   4      170.66      158.45      9.48 o 
  -3  -1   4      128.20       82.50      4.69 o 
  -2  -1   4       59.69       31.45      4.03 o 
  -1  -1   4       19.26       33.82      4.27 o 
   0  -1   4     2275.28     1795.76     96.04 o 
   1  -1   4     5653.28     4787.20    102.70 o 
   2  -1   4      576.25      430.43     10.33 o 
   3  -1   4      205.58      225.75      7.90 o 
   4  -1   4      520.10      520.82     14.86 o 
   5  -1   4      198.88      208.71      9.70 o 
   6  -1   4        1.85        3.11     12.52 o 
   7  -1   4       71.12       87.06     12.17 o 
   8  -1   4       78.36       70.45     15.50 o 
   9  -1   4       16.61        0.68     28.54 o 
 -10   0   4        8.85        7.52     23.32 o 
  -9   0   4      211.86      153.29     26.09 o 
  -8   0   4       18.03        5.87     17.81 o 
  -7   0   4      233.60      272.87     16.71 o 
  -6   0   4     1660.61     1751.39     46.49 o 
  -5   0   4      672.18      705.81     21.02 o 
  -4   0   4       10.56        4.85      7.25 o 
  -3   0   4     2680.02     2364.34     59.72 o 
  -2   0   4     5351.15     4350.33     98.43 o 
  -1   0   4     2516.49     1810.02     43.83 o 
   0   0   4     8487.27     9203.11    280.47 o 
   1   0   4     5978.95     6235.20    164.27 o 
   2   0   4      693.80      631.02     14.44 o 
   3   0   4        0.25       -3.70      4.26 o 
   4   0   4      283.77      290.79     13.02 o 
   5   0   4      323.86      351.77     12.76 o 
   6   0   4        2.64        2.91      9.87 o 
   7   0   4       94.00      111.62     13.23 o 
   8   0   4       27.95       28.91     30.08 o 
   9   0   4        0.14      -24.80     30.19 o 
 -10   1   4       13.13        6.33     22.72 o 
  -9   1   4        5.87       -3.49     19.21 o 
  -8   1   4      176.59      129.26     36.66 o 
  -7   1   4        0.25        0.03     11.87 o 
  -6   1   4      145.09      193.01     10.88 o 
  -5   1   4     1024.36     1016.98     28.68 o 
  -4   1   4       18.69        8.37      4.49 o 
  -3   1   4     1187.04     1098.65     25.54 o 
  -2   1   4      786.29      593.36     15.89 o 
  -1   1   4    34741.70    33788.24    654.63 o 
   0   1   4     1967.52     1744.00     58.30 o 
   1   1   4       71.08       90.26      3.46 o 
   2   1   4    11343.14    11116.75    236.85 o 
   3   1   4      323.98      265.03      8.61 o 
   4   1   4      144.79      185.85      8.70 o 
   5   1   4      943.89     1002.18     26.77 o 
   6   1   4      430.10      493.48     17.68 o 
   7   1   4       99.06      109.06     13.70 o 
   8   1   4       36.78       13.49     19.83 o 
   9   1   4       71.04       69.12     34.00 o 
 -10   2   4        4.59        0.10     21.80 o 
  -9   2   4       11.54       24.80     19.85 o 
  -8   2   4      106.72      108.82     19.13 o 
  -7   2   4       15.18       13.58     11.69 o 
  -6   2   4        0.67       -6.31      8.04 o 
  -5   2   4      201.43      266.96     11.75 o 
  -4   2   4        1.53        3.61      4.38 o 
  -3   2   4       42.31       45.28      3.96 o 
  -2   2   4        2.42       -0.78      3.32 o 
  -1   2   4     3630.18     3619.76     82.31 o 
   0   2   4       20.88       32.26      2.47 o 
   1   2   4     1009.47      979.26     19.91 o 
   2   2   4      139.88      191.12      6.58 o 
   3   2   4      220.09      161.88      7.15 o 
   4   2   4       14.71       16.77      6.54 o 
   5   2   4       39.55       33.04      9.58 o 
   6   2   4        2.33       -0.28     10.65 o 
   7   2   4        0.16       -5.59     15.14 o 
   8   2   4        0.03        1.76     21.27 o 
   9   2   4        1.33       17.94     33.14 o 
 -10   3   4       12.79        6.83     22.44 o 
  -9   3   4       20.13       17.06     19.67 o 
  -8   3   4       76.26       64.62     18.17 o 
  -7   3   4       72.07       67.61     15.63 o 
  -6   3   4       45.15       19.54      9.31 o 
  -5   3   4      521.38      521.05     14.89 o 
  -4   3   4     4033.26     3743.50     92.31 o 
  -3   3   4      795.25      559.30     15.61 o 
  -2   3   4      198.43      266.75     14.35 o 
  -1   3   4     6475.60     6348.46    126.39 o 
   0   3   4     2400.04     1937.51     38.39 o 
   1   3   4      602.20      533.28     10.57 o 
   2   3   4      381.47      414.05     10.34 o 
   3   3   4     1937.75     1925.08     42.81 o 
   4   3   4      931.34      969.48     23.90 o 
   5   3   4        2.22       -9.60      9.60 o 
   6   3   4       72.92      124.27     17.53 o 
   7   3   4      119.24      100.25     21.22 o 
   8   3   4       10.86       -4.74     29.69 o 
 -10   4   4        3.62      -19.62     22.43 o 
  -9   4   4       17.21       19.67     20.34 o 
  -8   4   4       32.32       17.54     17.71 o 
  -7   4   4       49.51       38.87     17.45 o 
  -6   4   4       58.41       45.76     14.32 o 
  -5   4   4       22.02       18.13      8.75 o 
  -4   4   4      136.65      141.51      8.59 o 
  -3   4   4      789.91      977.32     25.46 o 
  -2   4   4       85.41       85.12      5.75 o 
  -1   4   4      460.49      386.62      9.63 o 
   0   4   4     1256.38     1210.59     22.76 o 
   1   4   4      722.48      713.97     14.71 o 
   2   4   4        4.35        1.94      4.47 o 
   3   4   4      693.50      687.06     17.99 o 
   4   4   4      395.09      368.00     18.63 o 
   5   4   4       51.17       53.19     10.77 o 
   6   4   4       38.86       20.06     13.29 o 
   7   4   4       60.82       81.99     37.16 o 
   8   4   4       12.04        9.67     33.57 o 
 -10   5   4        9.37      -16.35     37.49 o 
  -9   5   4        6.11       22.57     24.96 o 
  -8   5   4       29.15       20.25     18.59 o 
  -7   5   4       14.04       18.31     15.68 o 
  -6   5   4      688.21      733.08     43.71 o 
  -5   5   4       17.67        7.15      7.71 o 
  -4   5   4      314.85      348.39     12.61 o 
  -3   5   4      139.07      160.47      9.73 o 
  -2   5   4     1094.48      982.96     26.64 o 
  -1   5   4        3.00        0.37      4.02 o 
   0   5   4      256.55      229.61      7.78 o 
   1   5   4      383.43      341.58      9.93 o 
   2   5   4       51.02       56.47      5.59 o 
   3   5   4      194.55      214.56     14.02 o 
   4   5   4       12.71       16.63      9.97 o 
   5   5   4       78.28      122.32     16.85 o 
   6   5   4       17.15       41.23     20.81 o 
   7   5   4        5.39      -23.20     23.20 o 
   8   5   4        1.07      -17.94     35.47 o 
 -10   6   4        8.07       32.13     24.57 o 
  -9   6   4       21.48       26.88     21.93 o 
  -8   6   4       17.80        1.66     18.55 o 
  -7   6   4        2.09      -23.15     23.15 o 
  -6   6   4       41.53       44.42     21.46 o 
  -5   6   4      745.67      758.95     25.37 o 
  -4   6   4       42.95       27.01      6.78 o 
  -3   6   4      774.71      860.41     23.65 o 
  -2   6   4     1120.00     1097.96     26.93 o 
  -1   6   4      494.45      459.31     12.14 o 
   0   6   4      151.00      143.05      8.14 o 
   1   6   4      365.51      382.58     12.88 o 
   2   6   4     2202.24     2250.11     50.50 o 
   3   6   4       11.77       19.94      9.37 o 
   4   6   4       86.96       90.00     12.52 o 
   5   6   4      329.52      384.71     35.45 o 
   6   6   4       64.56       34.27     27.69 o 
   7   6   4       10.96      -11.93     37.06 o 
  -9   7   4        3.38      -21.50     21.50 o 
  -8   7   4        0.21       -5.26     18.76 o 
  -7   7   4        4.69       24.33     24.33 o 
  -6   7   4        0.85      -12.98     12.98 o 
  -5   7   4       83.45       93.85     30.03 o 
  -4   7   4        4.78       -2.36      7.18 o 
  -3   7   4       50.71       63.52      7.06 o 
  -2   7   4      106.34      104.10     10.22 o 
  -1   7   4        0.10       14.97      6.48 o 
   0   7   4        3.64       -0.73      7.83 o 
   1   7   4      327.71      354.17     14.12 o 
   2   7   4        4.03       -8.96      8.96 o 
   3   7   4       17.44       14.12     12.47 o 
   4   7   4      163.74      177.68     14.89 o 
   5   7   4        7.09       -9.91     20.78 o 
   6   7   4       16.60      -24.19     34.76 o 
  -9   8   4        2.87        4.06     22.77 o 
  -8   8   4       26.55        7.94     29.33 o 
  -7   8   4        9.67      -19.91     25.20 o 
  -6   8   4        9.66       17.53     14.34 o 
  -5   8   4       89.06      120.22     33.52 o 
  -4   8   4       35.07       13.50     10.84 o 
  -3   8   4      608.43      555.74     24.01 o 
  -2   8   4      277.62      280.98     15.04 o 
  -1   8   4      259.39      225.16     11.98 o 
   0   8   4      195.48      187.54     11.29 o 
   1   8   4      239.89      290.00     19.60 o 
   2   8   4       28.92        6.82     21.14 o 
   3   8   4      343.35      390.88     20.40 o 
   4   8   4       45.15       47.72     15.92 o 
   5   8   4        2.09       -3.81     23.20 o 
   6   8   4        8.13      -30.98     39.03 o 
  -8   9   4       14.72       35.33     31.05 o 
  -7   9   4        1.43      -20.88     26.92 o 
  -6   9   4        2.31       -1.58     24.48 o 
  -5   9   4        5.42       17.77     13.23 o 
  -4   9   4       54.60       86.11     13.61 o 
  -3   9   4      140.95      138.18     33.86 o 
  -2   9   4       70.59       92.84     23.40 o 
  -1   9   4        4.97       23.41     13.13 o 
   0   9   4      313.03      326.71     21.33 o 
   1   9   4        0.67       -7.99     15.54 o 
   2   9   4       28.65       18.32     17.63 o 
   3   9   4      157.43      171.37     17.43 o 
   4   9   4        4.51       -7.51     34.72 o 
   5   9   4       23.91       27.89     39.57 o 
  -8  10   4        0.66       12.29     32.17 o 
  -7  10   4        0.17       29.51     30.44 o 
  -6  10   4        8.60       -4.53     26.53 o 
  -5  10   4        2.51       42.66     26.09 o 
  -4  10   4        9.08       -4.49     18.82 o 
  -3  10   4       72.95       54.00     14.55 o 
  -2  10   4        1.76      -24.26     24.26 o 
  -1  10   4       35.70       17.43     14.53 o 
   0  10   4       68.35      104.99     17.21 o 
   1  10   4       81.00       80.99     18.71 o 
   2  10   4       41.09       30.78     19.76 o 
   3  10   4        7.03       15.60     38.46 o 
   4  10   4        6.55      -17.65     41.59 o 
  -7  11   4        0.75      -30.41     30.41 o 
  -6  11   4       40.94       61.35     30.55 o 
  -5  11   4        9.24       -7.94     27.60 o 
  -4  11   4        0.02      -22.97     26.74 o 
  -3  11   4       36.35       35.73     15.46 o 
  -2  11   4       62.59       44.32     28.79 o 
  -1  11   4       14.08        5.14     29.29 o 
   0  11   4       40.45       40.83     32.60 o 
   1  11   4       41.08        4.96     35.62 o 
   2  11   4       27.80      -37.88     37.88 o 
   3  11   4        9.14      -31.13     40.40 o 
  -6  12   4        5.42       42.70     32.28 o 
  -5  12   4       13.26        6.79     30.23 o 
  -4  12   4       14.33        6.51     29.65 o 
  -3  12   4        0.17      -12.33     30.19 o 
  -2  12   4       15.67      -15.92     31.74 o 
  -1  12   4        1.21      -17.07     33.43 o 
   0  12   4        3.22        6.76     35.69 o 
   1  12   4       18.90        2.77     39.64 o 
  -3  13   4       38.42        1.58     34.54 o 
  -2  13   4       34.36       13.84     36.77 o 
  -1  13   4        1.11      -25.55     37.49 o 
  -1 -14   5       61.87       25.48     28.61 o 
   0 -14   5        8.60       -6.36     27.53 o 
   1 -14   5       18.46       -2.77     26.02 o 
   2 -14   5        6.15       -4.77     19.34 o 
   3 -14   5        0.73      -19.49     19.49 o 
   4 -14   5       17.86       28.80     21.53 o 
  -3 -13   5        0.72       23.00     28.43 o 
  -2 -13   5       13.63       -3.63     28.03 o 
  -1 -13   5      174.30      169.61     31.99 o 
   0 -13   5       37.33       43.49     27.10 o 
   1 -13   5        2.02       -9.34     24.37 o 
   2 -13   5       40.54       24.48     17.78 o 
   3 -13   5      132.89      116.08     20.64 o 
   4 -13   5       22.54       24.89     19.68 o 
   5 -13   5        7.13      -18.85     18.85 o 
  -4 -12   5        8.25      -10.93     27.78 o 
  -3 -12   5        0.57        2.84     25.88 o 
  -2 -12   5      130.38      153.90     29.69 o 
  -1 -12   5      105.22      122.46     27.96 o 
   0 -12   5       61.59       21.10     23.65 o 
   1 -12   5       13.69      -22.18     22.18 o 
   2 -12   5       15.53        8.91     16.01 o 
   3 -12   5       17.29       14.70     25.07 o 
   4 -12   5       50.42       30.55     18.02 o 
   5 -12   5        6.86       -1.55     24.14 o 
   6 -12   5        2.17       14.52     18.94 o 
  -5 -11   5       18.02        8.99     26.71 o 
  -4 -11   5       23.34       37.63     26.38 o 
  -3 -11   5      178.47      183.97     21.31 o 
  -2 -11   5      394.05      369.97     27.51 o 
  -1 -11   5       15.64       20.55     18.28 o 
   0 -11   5      278.05      250.52     31.95 o 
   1 -11   5      114.57       81.37     23.72 o 
   2 -11   5        4.19       23.46     15.11 o 
   3 -11   5       15.71        4.73     15.01 o 
   4 -11   5       25.08       31.70     15.39 o 
   5 -11   5        8.65        7.10     16.83 o 
   6 -11   5        9.08       22.91     17.89 o 
   7 -11   5       19.89       61.06     21.50 o 
  -6 -10   5      120.49      124.39     45.05 o 
  -5 -10   5        0.10       12.76     24.84 o 
  -4 -10   5      124.90      109.70     27.32 o 
  -3 -10   5      320.03      352.33     23.70 o 
  -2 -10   5      355.10      391.37     24.87 o 
  -1 -10   5       27.14       33.94     14.68 o 
   0 -10   5      451.34      395.00     39.47 o 
   1 -10   5      226.07      247.69     18.31 o 
   2 -10   5      366.61      377.11     17.94 o 
   3 -10   5        2.71      -13.65     14.68 o 
   4 -10   5      175.89      160.90     18.25 o 
   5 -10   5      150.99      167.49     18.27 o 
   6 -10   5       21.88       71.38     21.39 o 
   7 -10   5        2.24       -4.78     19.48 o 
   8 -10   5       34.36       40.35     17.85 o 
  -7  -9   5      145.54      206.96     31.34 o 
  -6  -9   5       94.93       90.62     30.48 o 
  -5  -9   5       15.17       16.60     19.13 o 
  -4  -9   5      107.64      125.19     14.26 o 
  -3  -9   5      297.17      264.43     19.97 o 
  -2  -9   5       36.28       48.77      8.58 o 
  -1  -9   5      568.53      544.46     23.01 o 
   0  -9   5      271.94      318.64     19.40 o 
   1  -9   5      421.41      487.30     23.74 o 
   2  -9   5       91.78       94.87     12.94 o 
   3  -9   5       19.04       22.21     10.04 o 
   4  -9   5       12.81       17.85     10.57 o 
   5  -9   5        2.84        6.83     11.76 o 
   6  -9   5       33.22       60.45     17.10 o 
   7  -9   5        6.19       -9.37     18.30 o 
   8  -9   5       10.13       28.79     21.00 o 
  -8  -8   5       58.06       49.98     31.22 o 
  -7  -8   5        3.02      -10.73     26.65 o 
  -6  -8   5        8.53        4.68     22.15 o 
  -5  -8   5      537.59      579.30     35.47 o 
  -4  -8   5      860.87      728.37     41.23 o 
  -3  -8   5        5.95       15.59      7.41 o 
  -2  -8   5      730.67      704.30     21.92 o 
  -1  -8   5      886.43      859.08     21.85 o 
   0  -8   5      465.51      476.50     18.60 o 
   1  -8   5      109.83      134.18      9.97 o 
   2  -8   5     1396.39     1361.23     36.12 o 
   3  -8   5      594.98      643.17     19.90 o 
   4  -8   5        9.85       14.00      9.42 o 
   5  -8   5      254.76      238.48     12.13 o 
   6  -8   5      153.25      182.16     16.16 o 
   7  -8   5       22.34       34.45     14.65 o 
   8  -8   5       12.07       -8.24     37.49 o 
   9  -8   5        7.81       66.57     31.99 o 
  -8  -7   5       52.50       26.80     28.27 o 
  -7  -7   5        5.37       -4.28     24.14 o 
  -6  -7   5       81.31      105.75     22.93 o 
  -5  -7   5      235.97      197.35     21.87 o 
  -4  -7   5      423.12      407.91     16.47 o 
  -3  -7   5       15.01       13.87      6.14 o 
  -2  -7   5      261.30      243.51     10.69 o 
  -1  -7   5      985.99      926.28     22.77 o 
   0  -7   5     1377.77     1377.07     41.17 o 
   1  -7   5      171.12      177.78     10.03 o 
   2  -7   5      138.35      171.61      8.54 o 
   3  -7   5      806.53      854.70     28.22 o 
   4  -7   5      714.38      728.26     22.03 o 
   5  -7   5        8.91        8.02      8.68 o 
   6  -7   5       27.67       33.64     10.53 o 
   7  -7   5       89.64      119.26     12.77 o 
   8  -7   5       28.48       22.07     19.78 o 
   9  -7   5        1.52        6.15     28.75 o 
  -9  -6   5       13.13      -19.54     29.41 o 
  -8  -6   5       26.73       17.00     26.22 o 
  -7  -6   5      113.77      136.88     25.29 o 
  -6  -6   5      387.84      315.98     20.00 o 
  -5  -6   5       24.54       43.13     12.83 o 
  -4  -6   5      525.46      495.49     17.80 o 
  -3  -6   5      842.97      716.47     22.22 o 
  -2  -6   5      366.27      279.51      8.99 o 
  -1  -6   5        2.16        1.77      4.86 o 
   0  -6   5      325.98      361.56     13.75 o 
   1  -6   5      442.85      445.33     13.73 o 
   2  -6   5      112.57      101.87      7.51 o 
   3  -6   5      306.12      239.92     10.01 o 
   4  -6   5      221.54      238.55     11.62 o 
   5  -6   5       14.83        8.76      8.57 o 
   6  -6   5       80.97       85.39      9.57 o 
   7  -6   5        6.52      -11.23     11.23 o 
   8  -6   5       21.88       44.25     21.75 o 
   9  -6   5        5.15       22.64     28.03 o 
  -9  -5   5        4.12      -11.80     27.75 o 
  -8  -5   5        7.84        6.23     23.77 o 
  -7  -5   5      283.26      313.85     27.90 o 
  -6  -5   5      477.22      485.03     24.08 o 
  -5  -5   5      362.11      368.72     13.51 o 
  -4  -5   5      523.72      461.35     16.49 o 
  -3  -5   5     3783.04     3645.64     95.66 o 
  -2  -5   5     1292.23     1275.33     30.47 o 
  -1  -5   5       26.17       41.22      4.81 o 
   0  -5   5     3791.75     3932.48    122.01 o 
   1  -5   5     5601.69     5127.15    105.84 o 
   2  -5   5     2407.42     2409.11     62.59 o 
   3  -5   5      166.57      217.41      8.17 o 
   4  -5   5     1932.82     2128.61     50.57 o 
   5  -5   5      399.65      442.37     14.86 o 
   6  -5   5        5.91       -3.14      9.24 o 
   7  -5   5      175.50      204.46     14.02 o 
   8  -5   5      114.80      155.21     14.64 o 
   9  -5   5       13.53       -9.63     27.50 o 
  -9  -4   5        0.43       20.67     25.97 o 
  -8  -4   5       29.43       26.82     23.25 o 
  -7  -4   5       27.42       19.02     14.97 o 
  -6  -4   5      420.21      462.98     18.70 o 
  -5  -4   5      102.13      131.04      9.36 o 
  -4  -4   5      696.48      618.39     19.85 o 
  -3  -4   5       38.60       67.29      6.07 o 
  -2  -4   5     1261.85     1654.64     35.55 o 
  -1  -4   5      208.01      283.97      9.48 o 
   0  -4   5        7.15        3.12      3.63 o 
   1  -4   5      963.38      980.55     28.41 o 
   2  -4   5       44.57       50.01      5.22 o 
   3  -4   5      310.28      307.79      9.90 o 
   4  -4   5       53.75       50.06      5.57 o 
   5  -4   5      775.07      798.77     21.79 o 
   6  -4   5      302.29      299.65     13.80 o 
   7  -4   5       40.13       49.06     11.42 o 
   8  -4   5       21.63       29.93     15.15 o 
   9  -4   5        8.37        5.25     26.20 o 
 -10  -3   5        1.71      -11.94     26.85 o 
  -9  -3   5      130.02      136.75     36.88 o 
  -8  -3   5      144.84      156.41     24.20 o 
  -7  -3   5        1.08       -4.09     13.59 o 
  -6  -3   5        5.15        2.62      8.41 o 
  -5  -3   5     2234.23     2146.66     55.91 o 
  -4  -3   5      386.19      355.61     17.40 o 
  -3  -3   5      212.62      358.11     11.71 o 
  -2  -3   5     8750.95     9055.03    204.64 o 
  -1  -3   5     8792.98     8853.03    199.21 o 
   0  -3   5     1521.63     1320.11     45.49 o 
   1  -3   5      399.01      308.01     15.70 o 
   2  -3   5     3233.82     3237.29     68.61 o 
   3  -3   5     1445.88     1442.18     31.54 o 
   4  -3   5       13.53       24.84      5.09 o 
   5  -3   5     1679.79     1718.19     42.09 o 
   6  -3   5       89.30       75.71     10.02 o 
   7  -3   5        6.70       -2.34     10.97 o 
   8  -3   5       29.86       39.52     35.03 o 
   9  -3   5       19.45        0.61     26.81 o 
 -10  -2   5        0.15        0.42     25.63 o 
  -9  -2   5        0.91       16.13     22.12 o 
  -8  -2   5      105.29       85.50     21.00 o 
  -7  -2   5        8.10       20.55     13.22 o 
  -6  -2   5       17.95        5.21      9.08 o 
  -5  -2   5     1053.82      953.52     32.13 o 
  -4  -2   5     2687.74     2892.54     73.37 o 
  -3  -2   5       58.74       44.94      4.43 o 
  -2  -2   5        8.49       24.12      3.15 o 
  -1  -2   5     5875.63     4802.73    194.31 o 
   0  -2   5     2285.82     1927.33     63.02 o 
   1  -2   5      285.69      325.63     11.79 o 
   2  -2   5     2096.29     1990.53     39.32 o 
   3  -2   5     3297.74     3273.94     69.76 o 
   4  -2   5      713.08      642.12     17.38 o 
   5  -2   5        4.03       -5.13      6.80 o 
   6  -2   5      547.70      597.19     20.64 o 
   7  -2   5      252.66      308.41     21.30 o 
   8  -2   5        2.55       11.74     17.73 o 
   9  -2   5        9.67       26.49     27.75 o 
 -10  -1   5       10.97      -10.14     23.59 o 
  -9  -1   5        0.31      -24.27     27.89 o 
  -8  -1   5       78.21       85.98     21.37 o 
  -7  -1   5        2.57       16.45     16.05 o 
  -6  -1   5      177.94      160.99     16.66 o 
  -5  -1   5      211.15      230.48     12.87 o 
  -4  -1   5      790.76      654.35     18.96 o 
  -3  -1   5      820.27      773.49     18.90 o 
  -2  -1   5        5.67        6.26      2.70 o 
  -1  -1   5      125.38      189.27      5.60 o 
   0  -1   5     2384.08     1800.47     85.18 o 
   1  -1   5       22.84       81.32     10.80 o 
   2  -1   5       34.18       36.92      3.16 o 
   3  -1   5      175.15      173.59      7.06 o 
   4  -1   5        4.45       -5.39      5.39 o 
   5  -1   5       23.32       28.29      7.30 o 
   6  -1   5        0.64       -9.47      9.47 o 
   7  -1   5        0.32      -11.37     11.37 o 
   8  -1   5        5.96        5.65     17.77 o 
   9  -1   5        1.41       -1.73     27.35 o 
 -10   0   5       40.73       47.07     24.15 o 
  -9   0   5       37.40       56.12     21.31 o 
  -8   0   5       87.25       59.04     18.88 o 
  -7   0   5      482.88      478.70     42.88 o 
  -6   0   5     1071.99     1068.51     39.57 o 
  -5   0   5      155.61      173.26     12.83 o 
  -4   0   5     2577.50     2622.52     66.49 o 
  -3   0   5     3434.10     3628.95     90.79 o 
  -2   0   5      286.56      434.76     10.98 o 
  -1   0   5       84.52      168.89      5.55 o 
   0   0   5     7253.61     6305.34    192.46 o 
   1   0   5     7464.01     7048.32    185.57 o 
   2   0   5      581.62      499.52     12.85 o 
   3   0   5     1144.69     1072.76     46.62 o 
   4   0   5     1501.88     1451.13     35.63 o 
   5   0   5      749.91      703.22     20.05 o 
   6   0   5       25.42       38.82     12.67 o 
   7   0   5      156.94      172.95     16.46 o 
   8   0   5       33.53       35.00     19.94 o 
   9   0   5        0.27       14.45     30.80 o 
 -10   1   5       12.88       14.45     22.21 o 
  -9   1   5       12.20        8.90     20.12 o 
  -8   1   5       57.53       45.19     22.54 o 
  -7   1   5       16.59        3.07     15.30 o 
  -6   1   5       16.66        3.06      6.61 o 
  -5   1   5      154.18      143.75      7.59 o 
  -4   1   5       98.99       88.55      5.46 o 
  -3   1   5      215.15      261.01      7.69 o 
  -2   1   5     3768.27     4002.63    119.00 o 
  -1   1   5      327.29      269.99      7.75 o 
   0   1   5      155.03      185.96      9.78 o 
   1   1   5     3527.62     3476.28     76.68 o 
   2   1   5     1360.94     1327.64     24.96 o 
   3   1   5      373.70      382.12     10.95 o 
   4   1   5      114.90       77.37      7.02 o 
   5   1   5      452.44      430.45     15.54 o 
   6   1   5       47.71       44.88     10.54 o 
   7   1   5        1.08      -14.53     22.00 o 
   8   1   5       74.91       56.75     20.91 o 
   9   1   5        4.60       26.31     32.17 o 
 -10   2   5        0.71       29.43     22.79 o 
  -9   2   5      120.72      145.20     22.35 o 
  -8   2   5      205.44      161.63     20.27 o 
  -7   2   5       83.91       78.59     16.45 o 
  -6   2   5      309.62      336.08     24.73 o 
  -5   2   5     1260.53     1124.24     27.29 o 
  -4   2   5       12.31        6.11      4.02 o 
  -3   2   5      117.15      200.91      9.77 o 
  -2   2   5     3452.89     3297.69    117.10 o 
  -1   2   5     2167.13     2285.03     57.74 o 
   0   2   5      324.55      339.65      8.73 o 
   1   2   5     3071.43     2968.49     51.68 o 
   2   2   5     2532.86     2410.24     66.50 o 
   3   2   5        6.24       16.68      5.58 o 
   4   2   5       17.94       12.26      6.69 o 
   5   2   5      244.83      271.61     20.33 o 
   6   2   5       14.84       24.34     11.82 o 
   7   2   5        0.87        8.87     18.68 o 
   8   2   5       29.99       30.54     21.92 o 
 -10   3   5        1.04      -22.24     22.24 o 
  -9   3   5       18.64       20.92     20.63 o 
  -8   3   5       17.80      -16.25     17.25 o 
  -7   3   5      301.56      253.82     24.69 o 
  -6   3   5       91.34       93.73      7.76 o 
  -5   3   5      629.65      687.97     18.12 o 
  -4   3   5      401.09      453.54     16.78 o 
  -3   3   5      103.66      118.30      5.70 o 
  -2   3   5       42.03       28.93      4.35 o 
  -1   3   5     7954.07     8409.84    190.26 o 
   0   3   5      867.92      916.28     18.91 o 
   1   3   5       19.88        7.10      3.42 o 
   2   3   5     1378.61     1278.65     26.28 o 
   3   3   5     1350.87     1368.08     31.52 o 
   4   3   5       25.22       17.55      7.42 o 
   5   3   5      123.56      109.62     11.18 o 
   6   3   5      214.11      232.32     18.25 o 
   7   3   5       67.71       80.47     44.69 o 
   8   3   5        8.00       36.41     33.43 o 
 -10   4   5        1.24       19.98     23.22 o 
  -9   4   5       20.65       19.02     20.43 o 
  -8   4   5       17.87       39.21     18.51 o 
  -7   4   5        0.18        1.04     25.30 o 
  -6   4   5       94.23       96.04      9.18 o 
  -5   4   5       79.19       85.90      9.89 o 
  -4   4   5       14.70       10.97      5.58 o 
  -3   4   5        1.22       -2.26      5.73 o 
  -2   4   5       32.89       70.30      5.62 o 
  -1   4   5       32.54       48.83      4.68 o 
   0   4   5      551.47      530.49     12.22 o 
   1   4   5        0.41       -4.12      4.12 o 
   2   4   5       40.12       40.30      5.31 o 
   3   4   5       80.05       65.26      7.60 o 
   4   4   5        2.37        4.13      9.55 o 
   5   4   5        0.90      -12.50     12.50 o 
   6   4   5       12.52        7.14     35.89 o 
   7   4   5       11.16       13.31     21.74 o 
   8   4   5        0.12       -6.07     34.00 o 
 -10   5   5       21.66       22.12     23.59 o 
  -9   5   5        1.46       -7.43     21.94 o 
  -8   5   5       18.19       41.60     18.75 o 
  -7   5   5      144.87      143.15     26.76 o 
  -6   5   5       59.42       41.55     20.85 o 
  -5   5   5       59.44       68.97      8.97 o 
  -4   5   5      178.99      171.07     11.93 o 
  -3   5   5     1546.98     1590.25     40.31 o 
  -2   5   5      897.22      787.63     22.21 o 
  -1   5   5      237.06      243.09      8.89 o 
   0   5   5      814.78      915.04     21.03 o 
   1   5   5      730.33      728.77     15.60 o 
   2   5   5       32.88       24.39      6.16 o 
   3   5   5      272.33      320.15     13.24 o 
   4   5   5      194.84      199.17     15.23 o 
   5   5   5      126.00      138.29     16.51 o 
   6   5   5        8.45       35.96     21.94 o 
   7   5   5       21.27       14.26     39.00 o 
 -10   6   5        0.50       -4.27     24.10 o 
  -9   6   5        6.55        7.15     21.89 o 
  -8   6   5        0.12       15.45     18.84 o 
  -7   6   5       15.76       25.12     24.66 o 
  -6   6   5       91.19       79.94     22.68 o 
  -5   6   5      154.43      170.30     26.32 o 
  -4   6   5       77.30       77.28      7.43 o 
  -3   6   5      389.68      463.93     13.90 o 
  -2   6   5       24.32       46.86      7.13 o 
  -1   6   5        3.98       10.73      5.42 o 
   0   6   5      235.20      246.24     10.31 o 
   1   6   5      894.65      890.67     24.64 o 
   2   6   5       85.56       83.52      7.99 o 
   3   6   5      163.92      132.80     11.07 o 
   4   6   5       62.26       35.38     12.54 o 
   5   6   5       96.36       91.40     21.40 o 
   6   6   5        0.55        3.91     23.08 o 
   7   6   5       20.57      -25.16     36.41 o 
  -9   7   5        0.30       -2.32     22.52 o 
  -8   7   5        4.53       21.43     19.81 o 
  -7   7   5       14.54       -5.14     25.12 o 
  -6   7   5       86.73      101.91     14.97 o 
  -5   7   5      134.27      115.80     19.84 o 
  -4   7   5        8.41       15.32      8.62 o 
  -3   7   5       55.49       38.12      6.61 o 
  -2   7   5       13.37       15.32      7.58 o 
  -1   7   5      139.95      126.95      8.07 o 
   0   7   5       54.36       52.85      7.91 o 
   1   7   5      124.17      156.68     10.72 o 
   2   7   5       44.15       62.35     12.14 o 
   3   7   5        1.62        1.28     13.24 o 
   4   7   5      116.57       86.53     15.90 o 
   5   7   5        1.65      -13.97     21.62 o 
   6   7   5        9.60       -8.16     37.27 o 
  -9   8   5        9.37       -1.88     22.91 o 
  -8   8   5        2.94      -28.97     28.97 o 
  -7   8   5       72.99       49.64     27.60 o 
  -6   8   5       50.94       34.58     25.09 o 
  -5   8   5       49.83       48.08     13.28 o 
  -4   8   5       67.16       81.60     34.06 o 
  -3   8   5       51.64       39.30      7.88 o 
  -2   8   5      658.32      777.56     42.02 o 
  -1   8   5      260.95      313.79     13.59 o 
   0   8   5       52.46       59.06     13.86 o 
   1   8   5        2.66       12.46     14.79 o 
   2   8   5      221.32      212.89     19.87 o 
   3   8   5      214.34      198.91     18.54 o 
   4   8   5        0.12       11.17     20.80 o 
   5   8   5       25.53       14.34     23.79 o 
  -8   9   5        1.85        7.33     31.56 o 
  -7   9   5       19.33       18.58     29.15 o 
  -6   9   5        0.64      -10.17     26.45 o 
  -5   9   5        4.70       -5.57     24.62 o 
  -4   9   5        6.42       -3.18     12.00 o 
  -3   9   5        0.23      -22.32     22.32 o 
  -2   9   5        5.62       22.72     23.51 o 
  -1   9   5       26.17       43.60     23.34 o 
   0   9   5        2.77        8.60     14.87 o 
   1   9   5       35.10       40.49     16.78 o 
   2   9   5       32.58       54.86     18.91 o 
   3   9   5       47.46       27.68     26.83 o 
   4   9   5        4.12      -13.84     38.85 o 
   5   9   5        8.89      -23.29     40.29 o 
  -8  10   5        0.24       32.38     33.82 o 
  -7  10   5        8.09      -30.48     30.48 o 
  -6  10   5        2.14        3.77     28.86 o 
  -5  10   5        1.24       -0.25     26.96 o 
  -4  10   5        0.63       -4.89     26.31 o 
  -3  10   5      168.42      174.78     16.98 o 
  -2  10   5        4.32       -5.36     26.63 o 
  -1  10   5        1.56        6.54     23.65 o 
   0  10   5       22.40       27.13     16.80 o 
   1  10   5      130.96      113.14     20.27 o 
   2  10   5       15.44       10.66     20.46 o 
   3  10   5       14.57       27.93     38.28 o 
   4  10   5       12.72       23.07     39.75 o 
  -7  11   5        0.43       24.08     34.54 o 
  -6  11   5        6.36       47.12     32.49 o 
  -5  11   5        1.14       16.75     30.62 o 
  -4  11   5        0.21        5.07     29.11 o 
  -3  11   5       77.55      116.52     32.10 o 
  -2  11   5        1.39        3.38     30.23 o 
  -1  11   5        0.43        3.67     31.41 o 
   0  11   5       82.72      101.90     35.65 o 
   1  11   5        1.91       46.40     37.20 o 
   2  11   5       10.21       -2.34     38.96 o 
  -5  12   5        0.69      -19.41     33.28 o 
  -4  12   5       13.27        1.11     33.17 o 
  -3  12   5        5.15      -27.64     32.85 o 
  -2  12   5        1.99       -2.70     34.58 o 
  -1  12   5       15.68       53.48     36.88 o 
   0  12   5        5.22       34.50     37.78 o 
   1  12   5       18.05       47.01     39.14 o 
  -2 -14   6      111.79      101.11     32.71 o 
  -1 -14   6       41.16       67.79     28.86 o 
   0 -14   6        0.46      -26.78     26.78 o 
   1 -14   6       36.03       42.01     20.89 o 
   2 -14   6        2.84      -18.54     19.51 o 
   3 -14   6       28.87       32.94     24.03 o 
   4 -14   6        0.79       20.09     19.85 o 
  -3 -13   6        5.52        0.18     26.42 o 
  -2 -13   6      173.62      136.54     31.92 o 
  -1 -13   6       30.05       36.95     26.92 o 
   0 -13   6        1.63       -2.55     25.41 o 
   1 -13   6       69.41       68.17     24.46 o 
   2 -13   6       42.45       15.24     17.81 o 
   3 -13   6       27.26       35.59     18.85 o 
   4 -13   6        9.67      -10.82     18.83 o 
   5 -13   6        0.40      -12.94     19.62 o 
  -5 -12   6        2.89       -4.85     29.33 o 
  -4 -12   6        7.26        0.07     27.64 o 
  -3 -12   6      234.86      220.87     33.93 o 
  -2 -12   6       22.17       59.88     25.81 o 
  -1 -12   6       27.46        6.97     25.30 o 
   0 -12   6       11.85       14.63     23.65 o 
   1 -12   6       64.02       85.26     26.38 o 
   2 -12   6        3.39        7.00     16.22 o 
   3 -12   6        5.15       -0.86     16.79 o 
   4 -12   6        2.79      -16.66     16.66 o 
   5 -12   6        0.97       33.99     18.82 o 
   6 -12   6        2.32      -12.74     19.29 o 
  -6 -11   6        4.94        6.94     29.62 o 
  -5 -11   6       54.54       28.14     27.60 o 
  -4 -11   6      298.84      182.34     30.62 o 
  -3 -11   6      177.43      190.64     29.69 o 
  -2 -11   6        0.07       11.19     21.39 o 
  -1 -11   6      127.85      127.86     29.02 o 
   0 -11   6      486.83      437.62     40.97 o 
   1 -11   6       54.93       53.19     23.51 o 
   2 -11   6       42.34       43.00     15.68 o 
   3 -11   6      232.01      254.36     39.75 o 
   4 -11   6       21.24       34.36     16.12 o 
   5 -11   6       14.65       24.11     17.20 o 
   6 -11   6       19.34        7.20     18.67 o 
   7 -11   6       13.04       11.90     21.92 o 
  -6 -10   6        6.85      -20.91     21.46 o 
  -5 -10   6       76.76       63.37     26.06 o 
  -4 -10   6      102.23      130.04     28.14 o 
  -3 -10   6       33.27       71.17     15.40 o 
  -2 -10   6        4.63        3.81     14.21 o 
  -1 -10   6      131.23      158.47     13.46 o 
   0 -10   6      433.34      443.39     25.12 o 
   1 -10   6      292.16      276.48     19.19 o 
   2 -10   6        4.70        9.48     10.40 o 
   3 -10   6       12.78       23.17     11.29 o 
   4 -10   6      111.63      135.72     26.60 o 
   5 -10   6       45.03       60.96     33.35 o 
   6 -10   6        0.36        7.37     17.81 o 
   7 -10   6        0.47      -20.26     20.26 o 
   8 -10   6       58.16       39.09     23.78 o 
  -7  -9   6       27.81       20.16     32.15 o 
  -6  -9   6      177.48      152.44     26.56 o 
  -5  -9   6      192.70      173.29     22.60 o 
  -4  -9   6       19.02       33.45     12.51 o 
  -3  -9   6       13.52       19.05     20.47 o 
  -2  -9   6      950.40      911.52     32.13 o 
  -1  -9   6      529.41      527.46     18.32 o 
   0  -9   6      727.64      802.79     27.44 o 
   1  -9   6      221.77      277.07     13.91 o 
   2  -9   6      128.02      117.55     11.85 o 
   3  -9   6        6.21       -5.36      9.87 o 
   4  -9   6       16.65       22.40     11.17 o 
   5  -9   6       73.34       77.89     12.92 o 
   6  -9   6       30.37       34.33     13.92 o 
   7  -9   6       16.66       18.18     15.75 o 
   8  -9   6       30.03       48.27     29.01 o 
  -8  -8   6        0.37        2.70     30.39 o 
  -7  -8   6        1.12      -17.44     25.85 o 
  -6  -8   6      267.75      262.16     28.32 o 
  -5  -8   6      233.72      289.53     25.62 o 
  -4  -8   6       36.47       74.21     24.17 o 
  -3  -8   6      661.13      594.45     19.32 o 
  -2  -8   6     1273.21     1256.76     30.50 o 
  -1  -8   6      866.88      902.15     22.83 o 
   0  -8   6      253.45      248.53     12.32 o 
   1  -8   6     2236.84     2142.37     54.52 o 
   2  -8   6      473.33      476.72     16.13 o 
   3  -8   6      226.52      216.83     15.26 o 
   4  -8   6       33.61       36.83     10.20 o 
   5  -8   6      389.31      364.02     20.68 o 
   6  -8   6      218.02      233.15     16.34 o 
   7  -8   6       10.07       15.11     13.21 o 
   8  -8   6       15.50        5.86     27.24 o 
  -8  -7   6        0.96      -27.90     27.99 o 
  -7  -7   6      242.53      271.56     36.05 o 
  -6  -7   6       43.51       68.90     22.51 o 
  -5  -7   6        3.16       26.22     18.18 o 
  -4  -7   6       52.29       66.08     16.63 o 
  -3  -7   6      150.22      146.18      7.65 o 
  -2  -7   6       35.37       52.57      6.35 o 
  -1  -7   6       77.87       69.75      6.99 o 
   0  -7   6      273.58      316.52     20.40 o 
   1  -7   6       80.21       99.41      7.05 o 
   2  -7   6       63.16       60.89      6.97 o 
   3  -7   6      170.81      154.67     10.50 o 
   4  -7   6      126.16      121.69      8.99 o 
   5  -7   6        2.30       -4.70      8.82 o 
   6  -7   6       10.94       14.58     10.02 o 
   7  -7   6       21.43       26.46     13.87 o 
   8  -7   6       35.69       59.88     27.24 o 
   9  -7   6        0.01       18.26     29.01 o 
  -9  -6   6        3.24        6.40     28.93 o 
  -8  -6   6      100.70       97.89     27.63 o 
  -7  -6   6      162.24      146.64     24.68 o 
  -6  -6   6        0.59      -14.61     19.30 o 
  -5  -6   6      148.22      157.96     20.46 o 
  -4  -6   6     2177.79     2168.56     67.38 o 
  -3  -6   6      741.28      823.27     21.47 o 
  -2  -6   6       13.78        6.35      5.32 o 
  -1  -6   6     2525.75     2515.55     61.82 o 
   0  -6   6      914.37      908.86     46.08 o 
   1  -6   6      246.26      207.64      8.13 o 
   2  -6   6      509.52      525.33     16.48 o 
   3  -6   6     1083.28     1015.32     27.22 o 
   4  -6   6      494.12      445.47     15.62 o 
   5  -6   6        3.15       15.80      8.71 o 
   6  -6   6      305.11      351.10     14.07 o 
   7  -6   6       57.73       63.53     12.31 o 
   8  -6   6        0.22        7.22     18.44 o 
   9  -6   6       20.36      -11.39     28.25 o 
  -9  -5   6        0.14      -26.32     26.32 o 
  -8  -5   6       75.09       81.49     25.81 o 
  -7  -5   6      193.96      172.48     24.70 o 
  -6  -5   6        1.25       -3.89     12.12 o 
  -5  -5   6        1.56       -5.54      5.54 o 
  -4  -5   6      833.20      878.92     25.51 o 
  -3  -5   6     1221.04     1302.75     31.08 o 
  -2  -5   6        8.05        1.52      4.56 o 
  -1  -5   6     1012.84     1233.91     60.21 o 
   0  -5   6     1776.42     1904.08     81.02 o 
   1  -5   6     3186.43     3365.42     77.70 o 
   2  -5   6       10.57       14.35      4.63 o 
   3  -5   6      894.33      903.96     22.75 o 
   4  -5   6     1333.25     1303.62     32.09 o 
   5  -5   6       16.79       14.77      7.37 o 
   6  -5   6       40.04       30.99      9.92 o 
   7  -5   6      175.18      176.02     13.63 o 
   8  -5   6       72.44       88.52     19.32 o 
   9  -5   6        6.66       51.51     28.14 o 
  -9  -4   6       26.56       12.88     25.97 o 
  -8  -4   6       34.54       -0.99     21.83 o 
  -7  -4   6      254.45      289.37     26.62 o 
  -6  -4   6      350.71      313.34     24.50 o 
  -5  -4   6      215.45      221.39     14.32 o 
  -4  -4   6      133.14      110.61      8.28 o 
  -3  -4   6      743.46      786.84     21.93 o 
  -2  -4   6       14.98       28.48      4.33 o 
  -1  -4   6      666.54      868.40     36.36 o 
   0  -4   6     1406.31     1221.39     32.79 o 
   1  -4   6      186.88      180.18      8.97 o 
   2  -4   6      183.79      215.64      7.01 o 
   3  -4   6      528.39      555.80     15.02 o 
   4  -4   6       68.79       40.84      5.71 o 
   5  -4   6        9.58       10.00      7.03 o 
   6  -4   6       74.44       73.86     10.16 o 
   7  -4   6       62.46       53.06     11.74 o 
   8  -4   6        6.27      -18.04     18.04 o 
   9  -4   6        4.30       10.39     26.35 o 
 -10  -3   6       15.41      -25.90     27.45 o 
  -9  -3   6       89.28      137.58     31.14 o 
  -8  -3   6        5.55      -11.82     20.77 o 
  -7  -3   6        8.78        3.97     13.17 o 
  -6  -3   6      609.49      602.22     24.91 o 
  -5  -3   6     1654.22     1788.45     47.20 o 
  -4  -3   6      305.85      339.28     12.87 o 
  -3  -3   6     1805.77     1897.41     44.10 o 
  -2  -3   6     9980.99    10810.93    268.23 o 
  -1  -3   6      472.70      413.09     28.29 o 
   0  -3   6       31.19       44.71      5.57 o 
   1  -3   6     8012.00     7942.45    234.29 o 
   2  -3   6     2106.12     1933.72     45.19 o 
   3  -3   6      988.65      879.35     20.67 o 
   4  -3   6     1296.29     1219.12     30.23 o 
   5  -3   6      738.92      745.93     20.59 o 
   6  -3   6      140.19      159.08     11.43 o 
   7  -3   6        1.52        2.14     11.15 o 
   8  -3   6      109.09      109.66     19.56 o 
   9  -3   6       24.21       17.32     27.64 o 
 -10  -2   6        0.46      -25.09     25.09 o 
  -9  -2   6        0.02       -5.81     22.78 o 
  -8  -2   6        0.87      -15.50     19.27 o 
  -7  -2   6       90.92       97.16     14.02 o 
  -6  -2   6      147.85      128.73      9.15 o 
  -5  -2   6      165.15      173.16      9.94 o 
  -4  -2   6        3.50       10.08      5.95 o 
  -3  -2   6        6.25       25.93      4.21 o 
  -2  -2   6      295.55      297.44      8.43 o 
  -1  -2   6     1209.85      997.97     32.95 o 
   0  -2   6      746.55      571.49     20.64 o 
   1  -2   6       40.53       46.68      3.64 o 
   2  -2   6      253.89      243.15      7.32 o 
   3  -2   6      161.12      202.79      8.41 o 
   4  -2   6      539.32      551.58     15.58 o 
   5  -2   6       70.59       83.70     10.93 o 
   6  -2   6      492.94      489.60     18.65 o 
   7  -2   6       93.55      123.62     14.83 o 
   8  -2   6        0.13      -17.56     17.56 o 
   9  -2   6        6.56       -1.58     28.57 o 
 -10  -1   6        7.45       19.27     23.70 o 
  -9  -1   6       20.33       13.84     35.65 o 
  -8  -1   6      322.07      295.06     32.69 o 
  -7  -1   6       44.23       36.76     16.15 o 
  -6  -1   6      130.23      106.03     10.13 o 
  -5  -1   6      468.60      455.03     15.75 o 
  -4  -1   6     2873.46     3129.73     78.96 o 
  -3  -1   6      634.43      640.18     16.07 o 
  -2  -1   6     1231.42     1302.75     34.77 o 
  -1  -1   6     3448.65     3393.22     98.35 o 
   0  -1   6     2834.58     3027.00     90.30 o 
   1  -1   6      324.54      278.07      9.10 o 
   2  -1   6     1092.66     1012.76     28.30 o 
   3  -1   6      653.75      664.53     21.84 o 
   4  -1   6      192.48      173.70      7.88 o 
   5  -1   6      115.65      109.94      8.21 o 
   6  -1   6      299.63      296.11     16.33 o 
   7  -1   6       27.43      -12.08     16.21 o 
   8  -1   6        1.68      -11.85     18.57 o 
   9  -1   6        4.11      -28.93     28.93 o 
 -10   0   6        5.90      -14.47     23.42 o 
  -9   0   6        1.15        8.71     23.25 o 
  -8   0   6       10.42       11.56     18.27 o 
  -7   0   6      124.57      107.52     17.80 o 
  -6   0   6      168.11      157.24     10.92 o 
  -5   0   6      258.28      243.57     12.05 o 
  -4   0   6     2421.99     2311.95     58.83 o 
  -3   0   6     3700.73     3235.79     81.00 o 
  -2   0   6       32.68       14.90      3.59 o 
  -1   0   6     2087.21     2307.83     50.35 o 
   0   0   6     2892.96     2477.09     76.42 o 
   1   0   6      207.32      161.52     12.37 o 
   2   0   6      126.53      113.34      5.11 o 
   3   0   6     2216.58     2107.47     49.98 o 
   4   0   6     1635.24     1615.35     45.31 o 
   5   0   6       55.98       73.45     11.76 o 
   6   0   6       17.80       -2.00     10.59 o 
   7   0   6      208.77      230.86     36.43 o 
   8   0   6       21.02       23.58     20.14 o 
   9   0   6        0.09      -13.66     32.56 o 
 -10   1   6       20.65       23.90     22.81 o 
  -9   1   6        0.35       -5.93     21.51 o 
  -8   1   6        7.37       13.71     17.76 o 
  -7   1   6        8.13       -4.45     18.33 o 
  -6   1   6      142.14      133.09      8.79 o 
  -5   1   6        0.32       -5.80      5.80 o 
  -4   1   6      494.79      521.39     13.98 o 
  -3   1   6      168.44      131.60     13.48 o 
  -2   1   6        1.33        6.85      6.35 o 
  -1   1   6     1362.04     1195.76     29.38 o 
   0   1   6      150.43      177.03      8.75 o 
   1   1   6      122.91       87.46      5.31 o 
   2   1   6       43.39       49.81      5.17 o 
   3   1   6        0.13       -0.21      3.90 o 
   4   1   6       40.95       44.50      7.66 o 
   5   1   6       35.02       24.64      9.08 o 
   6   1   6        6.08       -5.65     18.37 o 
   7   1   6        6.23      -11.40     17.85 o 
   8   1   6       19.74       -8.17     23.81 o 
 -10   2   6        3.21      -17.70     21.98 o 
  -9   2   6       83.23       84.89     21.19 o 
  -8   2   6       16.77        6.22     26.17 o 
  -7   2   6      308.98      324.25     30.50 o 
  -6   2   6      743.81      829.07     24.84 o 
  -5   2   6      973.71      977.08     23.98 o 
  -4   2   6       79.85      105.92      9.49 o 
  -3   2   6     2930.85     3188.43    113.67 o 
  -2   2   6     3854.29     3891.31    116.64 o 
  -1   2   6       52.49       81.36      6.65 o 
   0   2   6      507.67      546.50     22.19 o 
   1   2   6     1432.26     1159.69     26.61 o 
   2   2   6     2342.09     2395.27     44.46 o 
   3   2   6        1.94        5.16      3.95 o 
   4   2   6      191.81      174.90      9.37 o 
   5   2   6      214.54      255.07     12.77 o 
   6   2   6      121.48      154.62     19.49 o 
   7   2   6       26.66       28.55     20.05 o 
   8   2   6       43.45       44.93     22.75 o 
 -10   3   6        0.38       -5.16     22.44 o 
  -9   3   6        1.68       -5.72     19.93 o 
  -8   3   6        2.24      -10.50     19.19 o 
  -7   3   6      238.87      202.89     30.44 o 
  -6   3   6      101.22      115.46      7.85 o 
  -5   3   6      131.62      104.48      8.68 o 
  -4   3   6       14.74       28.59      7.47 o 
  -3   3   6      144.66      171.60      9.04 o 
  -2   3   6       29.23       16.82      6.02 o 
  -1   3   6     3571.68     3434.98     78.48 o 
   0   3   6       43.26       51.83      4.11 o 
   1   3   6      443.25      404.24     10.14 o 
   2   3   6     1219.00     1105.25     23.17 o 
   3   3   6      148.12      162.02      8.34 o 
   4   3   6        9.82       -4.20      8.97 o 
   5   3   6      277.68      251.51     21.74 o 
   6   3   6       93.97       62.45     27.71 o 
   7   3   6        7.40        2.16     20.95 o 
   8   3   6        8.42      -23.70     23.70 o 
 -10   4   6        0.14        1.34     23.09 o 
  -9   4   6       13.42       25.85     21.03 o 
  -8   4   6      162.58      124.68     42.47 o 
  -7   4   6       59.31       25.52     24.55 o 
  -6   4   6       11.88       21.81     13.63 o 
  -5   4   6      426.97      444.41     18.47 o 
  -4   4   6      112.87       86.07      8.77 o 
  -3   4   6      147.79      118.74      6.67 o 
  -2   4   6      452.29      507.72     18.48 o 
  -1   4   6      381.40      418.40     12.02 o 
   0   4   6      967.12      831.78     17.86 o 
   1   4   6       38.69       23.96      4.62 o 
   2   4   6      146.63      175.24      7.60 o 
   3   4   6      206.11      236.05     12.58 o 
   4   4   6        5.38        1.01      9.90 o 
   5   4   6        0.65       -3.73     15.55 o 
   6   4   6       14.06        1.25     27.60 o 
   7   4   6        5.09       12.75     35.62 o 
 -10   5   6        9.40       21.02     24.64 o 
  -9   5   6        2.01      -14.73     21.17 o 
  -8   5   6        1.17       -8.00     18.63 o 
  -7   5   6      191.60      160.06     22.73 o 
  -6   5   6        0.44      -19.91     19.91 o 
  -5   5   6      163.18      147.26     11.93 o 
  -4   5   6      283.60      305.23     21.88 o 
  -3   5   6      443.16      436.22     14.70 o 
  -2   5   6      130.61      141.90      8.61 o 
  -1   5   6     1379.74     1323.64     30.75 o 
   0   5   6      846.74      775.04     17.44 o 
   1   5   6      177.42      182.68      7.48 o 
   2   5   6       41.47       36.24      6.77 o 
   3   5   6      678.96      735.62     26.08 o 
   4   5   6      135.01      141.66     14.94 o 
   5   5   6       17.78       23.41     20.00 o 
   6   5   6       35.12       16.86     24.75 o 
   7   5   6       31.55       -2.19     37.99 o 
 -10   6   6        4.00      -16.64     33.97 o 
  -9   6   6        0.99       14.99     22.39 o 
  -8   6   6        6.39       -2.51     19.32 o 
  -7   6   6       10.02      -16.61     24.66 o 
  -6   6   6       15.32        6.40     21.85 o 
  -5   6   6       22.83       19.71     11.09 o 
  -4   6   6      122.78      148.24     13.62 o 
  -3   6   6       67.68       63.20      7.39 o 
  -2   6   6        3.86       -1.91      7.20 o 
  -1   6   6      103.35      125.21      7.37 o 
   0   6   6       16.91       14.62      6.38 o 
   1   6   6        2.36        9.49      7.74 o 
   2   6   6      110.31      106.18      8.54 o 
   3   6   6        8.26        4.18     21.57 o 
   4   6   6       43.23       41.26     14.71 o 
   5   6   6        1.60      -11.88     20.31 o 
   6   6   6       12.32       -3.87     23.01 o 
  -9   7   6        1.18       22.12     23.04 o 
  -8   7   6        3.91       -2.75     20.06 o 
  -7   7   6       86.94      117.06     29.44 o 
  -6   7   6       34.11       13.51     23.90 o 
  -5   7   6       54.34       39.78     13.41 o 
  -4   7   6      107.27      151.65     14.65 o 
  -3   7   6       19.28       34.54      6.78 o 
  -2   7   6      381.30      375.80     15.30 o 
  -1   7   6      171.08      159.30      8.85 o 
   0   7   6      197.95      197.26      9.79 o 
   1   7   6      129.82      124.39     11.59 o 
   2   7   6      153.02      164.59     14.20 o 
   3   7   6        5.70       18.53     14.24 o 
   4   7   6       26.70       24.12     15.91 o 
   5   7   6      124.75      105.19     23.32 o 
   6   7   6       10.00       -2.34     37.63 o 
  -9   8   6        3.49       -3.03     36.50 o 
  -8   8   6        0.14      -20.89     20.89 o 
  -7   8   6       23.38       39.03     28.86 o 
  -6   8   6      115.09       99.52     28.11 o 
  -5   8   6        9.58       -7.22     23.72 o 
  -4   8   6       34.89       33.57     14.88 o 
  -3   8   6      182.95      178.60     26.71 o 
  -2   8   6       95.02      109.89     14.72 o 
  -1   8   6        2.50       -0.54     12.45 o 
   0   8   6        1.71       11.42     14.03 o 
   1   8   6      181.96      143.59     17.54 o 
   2   8   6      101.70      137.51     18.89 o 
   3   8   6       30.87       13.22     15.57 o 
   4   8   6      102.74       77.01     22.63 o 
   5   8   6       15.94       -9.33     24.05 o 
  -8   9   6        3.83       39.86     34.22 o 
  -7   9   6        3.92      -23.54     30.12 o 
  -6   9   6       29.31       30.98     28.90 o 
  -5   9   6        5.95       21.89     27.42 o 
  -4   9   6       12.48        3.09     25.23 o 
  -3   9   6       20.61        0.86     25.23 o 
  -2   9   6       13.20        4.85     24.98 o 
  -1   9   6        4.46        3.87     14.61 o 
   0   9   6       24.32       -5.64     35.56 o 
   1   9   6       18.07        5.54     18.65 o 
   2   9   6        3.67        1.91     18.92 o 
   3   9   6        1.70      -18.71     20.65 o 
   4   9   6       18.14      -15.46     35.76 o 
  -7  10   6       31.66        4.85     33.89 o 
  -6  10   6        0.90      -21.46     30.77 o 
  -5  10   6        6.22       35.44     30.37 o 
  -4  10   6       16.93        3.95     27.50 o 
  -3  10   6       31.74       19.16     28.86 o 
  -2  10   6        3.70      -27.53     27.64 o 
  -1  10   6       75.16       60.39     17.12 o 
   0  10   6       62.46       60.52     18.17 o 
   1  10   6       10.55       11.20     19.28 o 
   2  10   6        8.15      -16.64     20.93 o 
   3  10   6       48.44       17.68     39.00 o 
  -6  11   6        0.17       18.08     34.94 o 
  -5  11   6        0.50       -3.85     33.21 o 
  -4  11   6        9.92       -7.04     31.88 o 
  -3  11   6        3.20       -0.86     31.70 o 
  -2  11   6        1.45      -31.38     31.38 o 
  -1  11   6        2.35      -28.11     32.74 o 
   0  11   6       17.35        1.58     33.14 o 
   1  11   6        6.42      -27.24     32.28 o 
   2  11   6        0.41      -16.35     37.06 o 
  -4  12   6        4.06       -8.88     35.69 o 
  -3  12   6        0.84      -13.37     35.30 o 
  -2  12   6       30.10       55.28     37.34 o 
  -1  12   6        1.77       31.88     36.88 o 
  -2 -14   7       29.47       35.76     30.62 o 
  -1 -14   7        1.81       -3.23     27.50 o 
   0 -14   7       17.06        9.49     28.50 o 
   1 -14   7      131.56       98.30     21.81 o 
   2 -14   7        0.40        8.56     20.59 o 
   3 -14   7       10.60        5.82     24.78 o 
   4 -14   7       63.73       63.91     21.73 o 
  -3 -13   7      115.54      112.39     31.38 o 
  -2 -13   7        2.34      -25.55     25.55 o 
  -1 -13   7       21.91       34.22     27.10 o 
   0 -13   7        2.80      -12.04     24.62 o 
   1 -13   7       39.94       15.82     29.85 o 
   2 -13   7        3.29        3.51     17.97 o 
   3 -13   7        1.58      -18.62     18.62 o 
   4 -13   7        4.57      -26.58     26.58 o 
   5 -13   7       20.89       -2.23     19.97 o 
  -5 -12   7       63.92       54.31     30.34 o 
  -4 -12   7      210.06      241.35     36.48 o 
  -3 -12   7        0.93       -6.22     25.20 o 
  -2 -12   7       68.02       97.66     27.17 o 
  -1 -12   7      159.64      145.49     29.47 o 
   0 -12   7       49.13       48.67     24.76 o 
   1 -12   7        0.68       11.01     16.90 o 
   2 -12   7       25.96       33.09     17.41 o 
   3 -12   7       85.94      119.53     45.13 o 
   4 -12   7       11.48        6.53     17.75 o 
   5 -12   7       20.57        7.82     18.85 o 
   6 -12   7       10.35        8.76     20.53 o 
  -6 -11   7       56.77       -1.80     28.97 o 
  -5 -11   7      207.82      180.32     33.68 o 
  -4 -11   7       47.76       41.19     25.41 o 
  -3 -11   7        2.18       11.25     24.15 o 
  -2 -11   7      186.29      227.61     20.87 o 
  -1 -11   7       88.11       46.24     16.35 o 
   0 -11   7      281.29      265.51     32.10 o 
   1 -11   7        6.29       -6.31     11.89 o 
   2 -11   7      131.63      137.37     14.26 o 
   3 -11   7      183.96      196.85     15.39 o 
   4 -11   7       51.37       74.06     17.48 o 
   5 -11   7        3.37      -11.46     17.12 o 
   6 -11   7       39.85       43.88     20.03 o 
   7 -11   7       15.13       35.15     29.33 o 
  -6 -10   7      140.92      117.09     40.94 o 
  -5 -10   7       36.21       22.97     24.48 o 
  -4 -10   7       26.10        4.82     23.04 o 
  -3 -10   7       24.08       43.48     14.99 o 
  -2 -10   7      149.61      154.81     17.48 o 
  -1 -10   7       42.78       26.17     11.44 o 
   0 -10   7       26.89       20.38     13.47 o 
   1 -10   7      170.09      163.17     12.91 o 
   2 -10   7       17.10       32.15     11.19 o 
   3 -10   7        0.07       -6.91     11.19 o 
   4 -10   7       14.92       26.10     15.87 o 
   5 -10   7       13.76       25.40     13.49 o 
   6 -10   7        0.12      -16.69     18.81 o 
   7 -10   7        0.75       -6.86     26.49 o 
  -7  -9   7      219.44      230.81     32.38 o 
  -6  -9   7       66.69       98.56     25.56 o 
  -5  -9   7       64.56       55.42     21.46 o 
  -4  -9   7      304.11      338.79     25.43 o 
  -3  -9   7      611.01      561.31     23.01 o 
  -2  -9   7      536.03      482.42     20.98 o 
  -1  -9   7       58.69       66.14     10.55 o 
   0  -9   7      928.94      922.89     30.51 o 
   1  -9   7      461.38      414.41     20.81 o 
   2  -9   7       89.44      103.37     11.02 o 
   3  -9   7      347.86      284.28     15.18 o 
   4  -9   7      132.21      150.04     13.26 o 
   5  -9   7       96.94       82.50     13.31 o 
   6  -9   7       19.25       27.66     14.52 o 
   7  -9   7       50.01       61.26     18.86 o 
   8  -9   7        6.67       25.16     28.47 o 
  -8  -8   7        7.08        1.00     30.11 o 
  -7  -8   7       42.93       62.17     28.84 o 
  -6  -8   7      147.86      142.13     25.48 o 
  -5  -8   7       45.00       25.53     19.64 o 
  -4  -8   7       39.59       53.62     12.33 o 
  -3  -8   7      585.41      500.15     20.68 o 
  -2  -8   7       35.00       25.99      6.71 o 
  -1  -8   7      322.91      341.31     19.22 o 
   0  -8   7      133.21      131.81     10.01 o 
   1  -8   7     1501.26     1443.01     38.01 o 
   2  -8   7      114.96      118.72      8.81 o 
   3  -8   7      126.53      122.00     11.01 o 
   4  -8   7      200.50      176.72     12.84 o 
   5  -8   7      126.32      172.99     11.54 o 
   6  -8   7      125.35      159.60     15.23 o 
   7  -8   7        0.00       -5.04     14.33 o 
   8  -8   7       43.99       56.29     28.54 o 
  -8  -7   7       72.58       51.67     28.43 o 
  -7  -7   7       16.91       17.51     24.13 o 
  -6  -7   7      119.48      162.23     24.23 o 
  -5  -7   7      334.80      422.69     29.14 o 
  -4  -7   7      290.62      333.92     23.14 o 
  -3  -7   7        2.05       -2.23      6.58 o 
  -2  -7   7      151.21      175.98      7.97 o 
  -1  -7   7     1963.73     1977.45     68.68 o 
   0  -7   7      132.65      133.70      9.20 o 
   1  -7   7      561.93      549.72     14.98 o 
   2  -7   7      128.97       98.41      7.53 o 
   3  -7   7        3.12       -8.11      8.11 o 
   4  -7   7       52.99       64.40      8.57 o 
   5  -7   7       66.94       63.60      9.72 o 
   6  -7   7        1.05       -7.21      9.18 o 
   7  -7   7       63.75       81.49     15.46 o 
   8  -7   7       16.63       33.21     26.49 o 
  -9  -6   7       19.21        7.02     28.28 o 
  -8  -6   7       76.22       76.04     26.71 o 
  -7  -6   7       44.51       16.49     22.85 o 
  -6  -6   7      160.78      175.13     23.19 o 
  -5  -6   7      384.36      423.04     27.60 o 
  -4  -6   7     1124.04     1070.01     30.43 o 
  -3  -6   7       22.41       18.63      6.01 o 
  -2  -6   7     1395.87     1364.55     32.75 o 
  -1  -6   7     2569.24     2399.80     68.70 o 
   0  -6   7     2534.94     2472.68     87.04 o 
   1  -6   7       31.45       33.37      4.69 o 
   2  -6   7     1658.91     1694.92     40.55 o 
   3  -6   7     1244.58     1192.26     32.75 o 
   4  -6   7       56.46       87.96      7.77 o 
   5  -6   7      145.28      157.58      9.44 o 
   6  -6   7      400.71      410.86     18.74 o 
   7  -6   7      135.06      143.29     15.34 o 
   8  -6   7        2.47       21.08     18.84 o 
   9  -6   7       22.00       59.66     29.94 o 
  -9  -5   7        0.28      -15.33     27.99 o 
  -8  -5   7        2.07      -14.37     24.69 o 
  -7  -5   7        7.14       51.42     22.70 o 
  -6  -5   7      166.75      188.74     22.47 o 
  -5  -5   7      158.66      143.58     10.92 o 
  -4  -5   7       60.45       52.11     10.93 o 
  -3  -5   7      413.75      442.09     14.85 o 
  -2  -5   7       91.44      158.46      6.88 o 
  -1  -5   7       50.37       24.34      6.33 o 
   0  -5   7       84.53       77.63      5.15 o 
   1  -5   7        2.23        6.88      4.25 o 
   2  -5   7       33.19       32.76      5.11 o 
   3  -5   7      301.16      361.99     11.64 o 
   4  -5   7      496.02      529.61     15.83 o 
   5  -5   7       29.96       26.80      7.56 o 
   6  -5   7       12.58       10.12      9.88 o 
   7  -5   7       41.45       56.83     31.71 o 
   8  -5   7       30.46       64.23     19.43 o 
   9  -5   7        7.37       10.50     27.46 o 
  -9  -4   7       23.34      -13.28     27.44 o 
  -8  -4   7       43.60       14.02     23.52 o 
  -7  -4   7      425.29      428.23     68.69 o 
  -6  -4   7       68.03       94.90     19.02 o 
  -5  -4   7       67.26       75.36     12.08 o 
  -4  -4   7     2872.25     2850.73     72.76 o 
  -3  -4   7     1797.40     1609.16     42.23 o 
  -2  -4   7     1016.71      822.88     21.12 o 
  -1  -4   7      204.48      228.40     11.85 o 
   0  -4   7     2456.28     2371.22     88.14 o 
   1  -4   7      880.46      684.53     17.11 o 
   2  -4   7      106.80      120.22      5.83 o 
   3  -4   7     1084.19     1090.79     26.80 o 
   4  -4   7       79.33       71.07      6.33 o 
   5  -4   7      577.72      614.51     19.93 o 
   6  -4   7      123.76      123.54     11.06 o 
   7  -4   7      132.07      167.15     15.53 o 
   8  -4   7        2.16        4.01     18.15 o 
   9  -4   7        3.83      -17.00     28.97 o 
 -10  -3   7        1.03       -3.57     27.46 o 
  -9  -3   7        3.83        9.32     24.47 o 
  -8  -3   7        1.29       -7.90     21.29 o 
  -7  -3   7      176.06      187.14     44.75 o 
  -6  -3   7      776.18      758.63     30.25 o 
  -5  -3   7       28.19       25.70      8.18 o 
  -4  -3   7      211.45      232.84      9.96 o 
  -3  -3   7      676.81      483.86     13.18 o 
  -2  -3   7     2793.75     2812.64     64.01 o 
  -1  -3   7       29.61       36.95      4.64 o 
   0  -3   7     1198.31      946.48     30.09 o 
   1  -3   7     4667.55     4033.69    106.61 o 
   2  -3   7     2488.82     2257.01     44.79 o 
   3  -3   7      137.77      146.76      6.55 o 
   4  -3   7     3292.68     3433.74     80.66 o 
   5  -3   7       10.96        2.97      8.16 o 
   6  -3   7      200.74      164.83     11.80 o 
   7  -3   7       20.53       23.79     13.50 o 
   8  -3   7      105.88       79.10     19.07 o 
   9  -3   7       19.93        5.25     28.68 o 
 -10  -2   7        0.41        4.98     25.76 o 
  -9  -2   7        4.04        6.68     22.41 o 
  -8  -2   7       48.70       28.70     20.47 o 
  -7  -2   7        1.98       -7.19     17.03 o 
  -6  -2   7      993.26     1068.69     30.83 o 
  -5  -2   7      273.12      302.48     12.61 o 
  -4  -2   7        0.97        4.60      5.88 o 
  -3  -2   7       10.57       26.82      4.20 o 
  -2  -2   7      369.52      279.53     13.07 o 
  -1  -2   7       28.85       11.90      2.71 o 
   0  -2   7      425.09      482.77     15.63 o 
   1  -2   7       31.64       23.33      3.63 o 
   2  -2   7       68.03       61.66      3.86 o 
   3  -2   7        8.10        1.21      4.12 o 
   4  -2   7       23.39       11.34      3.74 o 
   5  -2   7        2.10       -0.80      8.11 o 
   6  -2   7       36.14       27.40     10.07 o 
   7  -2   7       29.35        9.90     16.11 o 
   8  -2   7        6.89       14.98     18.81 o 
   9  -2   7        1.65       -5.21     30.62 o 
 -10  -1   7        0.13      -22.51     23.74 o 
  -9  -1   7      114.08       89.08     23.12 o 
  -8  -1   7      173.89      117.97     21.33 o 
  -7  -1   7       43.01       43.08     16.54 o 
  -6  -1   7      122.25      117.06     10.14 o 
  -5  -1   7      984.45      875.67     25.09 o 
  -4  -1   7     1497.22     1411.62     36.97 o 
  -3  -1   7       10.33        0.20      5.58 o 
  -2  -1   7     4428.06     3694.40    106.25 o 
  -1  -1   7     9535.58     7794.71    206.89 o 
   0  -1   7      699.50      691.33     19.89 o 
   1  -1   7      509.91      486.04     17.12 o 
   2  -1   7     2708.46     2559.59     80.29 o 
   3  -1   7     2663.16     2500.60     54.02 o 
   4  -1   7      142.69      133.43      8.56 o 
   5  -1   7      284.95      290.95     20.92 o 
   6  -1   7      340.83      350.01     27.43 o 
   7  -1   7       17.47       26.43     16.69 o 
   8  -1   7       10.37        0.72     19.15 o 
 -10   0   7        0.38        1.21     23.83 o 
  -9   0   7        0.75       -2.15     30.80 o 
  -8   0   7        4.10       -1.95     18.62 o 
  -7   0   7       24.44       12.36     16.68 o 
  -6   0   7       32.79       28.55      9.00 o 
  -5   0   7      130.88      121.36      8.53 o 
  -4   0   7      242.16      270.08     10.54 o 
  -3   0   7        1.18        7.50      5.90 o 
  -2   0   7      420.70      482.63     14.24 o 
  -1   0   7     1564.26     1570.35     42.39 o 
   0   0   7      416.51      457.35     20.53 o 
   1   0   7       28.01       49.25      6.57 o 
   2   0   7      273.43      239.82     10.39 o 
   3   0   7      532.49      473.56     13.31 o 
   4   0   7      330.16      286.48     15.69 o 
   5   0   7        6.84       -3.49      9.51 o 
   6   0   7       42.36       48.15     13.48 o 
   7   0   7      116.30      113.68     19.34 o 
   8   0   7       17.19        3.70     20.73 o 
 -10   1   7       19.31       -8.74     22.35 o 
  -9   1   7        3.27       11.01     20.56 o 
  -8   1   7       15.16       30.49     18.32 o 
  -7   1   7      155.58      164.55     43.40 o 
  -6   1   7      157.72      148.47      8.70 o 
  -5   1   7       24.47       23.82      5.79 o 
  -4   1   7     1481.84     1539.66     40.13 o 
  -3   1   7      916.27      886.69     24.89 o 
  -2   1   7      219.31      273.33     11.02 o 
  -1   1   7      924.83      850.78     27.81 o 
   0   1   7     1146.85      843.25     32.77 o 
   1   1   7      662.68      723.61     21.33 o 
   2   1   7       42.41       51.36      7.22 o 
   3   1   7      611.67      589.31     17.45 o 
   4   1   7      119.83      149.37      9.53 o 
   5   1   7       13.47       12.86      9.22 o 
   6   1   7       17.60       14.22     13.91 o 
   7   1   7        9.45       -6.42     18.83 o 
   8   1   7        7.47       -4.73     36.77 o 
 -10   2   7        3.72      -22.37     22.37 o 
  -9   2   7       32.59       46.62     20.64 o 
  -8   2   7       90.50       70.10     19.10 o 
  -7   2   7       15.64        4.14     15.82 o 
  -6   2   7      266.35      220.65     15.14 o 
  -5   2   7      284.02      243.28     12.34 o 
  -4   2   7      586.41      563.11     17.30 o 
  -3   2   7     1929.15     1904.99     58.33 o 
  -2   2   7     1551.53     1391.43     42.94 o 
  -1   2   7     1103.97     1072.57     26.06 o 
   0   2   7      426.41      384.64     16.44 o 
   1   2   7     1529.72     1541.29     49.93 o 
   2   2   7      554.91      586.33     13.55 o 
   3   2   7      251.53      257.45      9.49 o 
   4   2   7      688.12      687.52     23.85 o 
   5   2   7      209.36      227.75     18.60 o 
   6   2   7       32.97       27.40     17.78 o 
   7   2   7       84.73       52.62     25.23 o 
   8   2   7       12.57       -4.63     22.71 o 
 -10   3   7        0.34        1.31     22.36 o 
  -9   3   7        7.03      -12.12     20.45 o 
  -8   3   7       26.20       10.49     18.33 o 
  -7   3   7        6.25       25.17     16.30 o 
  -6   3   7       12.46       13.89     10.98 o 
  -5   3   7       50.45       28.30      7.92 o 
  -4   3   7       77.17       85.64     19.16 o 
  -3   3   7        1.49        5.00      7.24 o 
  -2   3   7      180.47      123.70      8.31 o 
  -1   3   7      446.63      487.92     12.23 o 
   0   3   7      620.97      647.98     14.13 o 
   1   3   7        4.26        0.26      4.13 o 
   2   3   7       16.45        1.06      4.65 o 
   3   3   7       36.29       41.46      5.52 o 
   4   3   7        6.95       -5.47      9.41 o 
   5   3   7       13.62       -1.80     13.72 o 
   6   3   7        0.13      -17.40     19.16 o 
   7   3   7        0.27      -20.70     21.47 o 
 -10   4   7        4.95        3.45     23.34 o 
  -9   4   7       19.47       34.04     21.55 o 
  -8   4   7       46.21       22.92     25.90 o 
  -7   4   7        9.23       12.93     16.21 o 
  -6   4   7      264.64      272.25     29.24 o 
  -5   4   7      718.23      693.36     41.62 o 
  -4   4   7      211.29      193.18     20.49 o 
  -3   4   7       53.17       42.68      8.74 o 
  -2   4   7      985.82      933.16     30.42 o 
  -1   4   7     1101.65     1111.87     24.67 o 
   0   4   7      122.26       89.03      5.84 o 
   1   4   7       48.65       42.69      5.86 o 
   2   4   7      899.91      923.38     31.19 o 
   3   4   7      260.51      299.89     14.87 o 
   4   4   7       12.29        6.55     12.53 o 
   5   4   7       29.92       13.04     31.72 o 
   6   4   7       72.79       51.44     34.67 o 
   7   4   7        0.25      -21.74     22.77 o 
 -10   5   7        0.89      -17.09     23.92 o 
  -9   5   7        4.59      -21.55     21.55 o 
  -8   5   7        0.38       -4.33     18.91 o 
  -7   5   7       46.79       38.34     17.42 o 
  -6   5   7       12.52      -13.62     21.53 o 
  -5   5   7       56.86       39.21     18.20 o 
  -4   5   7      115.89      120.94     13.71 o 
  -3   5   7        4.16       16.01      6.96 o 
  -2   5   7        6.07        3.56      6.96 o 
  -1   5   7      855.96      911.33     21.14 o 
   0   5   7      131.69      171.31      7.19 o 
   1   5   7       14.39        2.26      5.84 o 
   2   5   7      407.10      406.68     14.02 o 
   3   5   7       85.85       68.91     12.51 o 
   4   5   7       43.03       40.95     14.15 o 
   5   5   7       61.81       64.62     20.23 o 
   6   5   7       29.79       -6.17     21.96 o 
  -9   6   7        4.42        9.96     27.50 o 
  -8   6   7        6.03       -5.37     20.00 o 
  -7   6   7       57.17       74.35     29.81 o 
  -6   6   7       62.01       36.52     23.94 o 
  -5   6   7       67.42       55.39     22.46 o 
  -4   6   7        8.55        6.26      7.88 o 
  -3   6   7      246.63      200.15     14.66 o 
  -2   6   7       23.27       31.45      7.93 o 
  -1   6   7       50.20       55.82      6.64 o 
   0   6   7        5.76       11.14      7.17 o 
   1   6   7      275.31      294.90     13.34 o 
   2   6   7       24.93       24.12     10.22 o 
   3   6   7       44.72       50.59     13.66 o 
   4   6   7       19.89        1.37     15.01 o 
   5   6   7        0.73      -12.65     20.70 o 
   6   6   7        1.02       15.14     23.90 o 
  -9   7   7        6.29       27.61     23.89 o 
  -8   7   7        8.25       17.19     21.42 o 
  -7   7   7        1.71       -4.35     28.00 o 
  -6   7   7       39.47       -3.67     25.05 o 
  -5   7   7        4.31       -8.42     23.54 o 
  -4   7   7       78.19      110.77     10.81 o 
  -3   7   7       85.17       98.31     11.95 o 
  -2   7   7      365.68      323.54     27.40 o 
  -1   7   7       61.63       70.09      8.16 o 
   0   7   7      131.18      104.29      9.66 o 
   1   7   7      232.43      286.96     15.34 o 
   2   7   7        2.99      -15.63     15.63 o 
   3   7   7       30.28       41.18     14.92 o 
   4   7   7       51.00       82.20     21.29 o 
   5   7   7       57.18       29.55     22.88 o 
  -8   8   7        3.25      -21.80     21.80 o 
  -7   8   7       18.68       20.31     30.73 o 
  -6   8   7        1.96       -6.04     27.89 o 
  -5   8   7        6.65       56.64     27.82 o 
  -4   8   7        2.23        4.21     24.66 o 
  -3   8   7      105.56      107.32     25.66 o 
  -2   8   7      108.13       83.64     24.12 o 
  -1   8   7       18.93       11.05     13.66 o 
   0   8   7      148.52      173.49     17.44 o 
   1   8   7       14.64       20.71     21.04 o 
   2   8   7        0.00       -4.34     17.38 o 
   3   8   7       51.77       50.89     20.37 o 
   4   8   7        1.50      -22.43     34.27 o 
  -8   9   7        2.02      -34.72     34.72 o 
  -7   9   7        2.69        3.02     32.53 o 
  -6   9   7       32.13       27.17     31.23 o 
  -5   9   7        5.92       11.00     28.61 o 
  -4   9   7       15.81       27.28     27.75 o 
  -3   9   7       18.16        4.89     25.73 o 
  -2   9   7        5.47       27.86     25.55 o 
  -1   9   7       53.92       68.53     16.15 o 
   0   9   7       21.40       12.66     16.66 o 
   1   9   7       10.67       18.31     26.56 o 
   2   9   7       74.52       93.07     35.06 o 
   3   9   7        4.04       -0.45     21.61 o 
   4   9   7       23.27       -8.30     36.80 o 
  -7  10   7       11.21       -8.34     35.51 o 
  -6  10   7        1.28      -33.28     33.28 o 
  -5  10   7       22.00      -30.87     31.92 o 
  -4  10   7       10.41       14.05     31.74 o 
  -3  10   7       13.19       46.58     30.69 o 
  -2  10   7        7.40      -18.29     29.29 o 
  -1  10   7       72.96       82.70     18.46 o 
   0  10   7        0.93        2.49     23.87 o 
   1  10   7       20.35       45.59     20.13 o 
   2  10   7       17.39        8.01     21.49 o 
  -6  11   7        0.61       39.14     38.96 o 
  -5  11   7        0.05       28.43     36.09 o 
  -4  11   7        1.68       -0.47     33.79 o 
  -3  11   7        8.36       -6.65     33.28 o 
  -2  11   7        0.26        1.55     32.89 o 
  -1  11   7        5.47       -1.19     33.07 o 
   0  11   7       13.52       12.51     32.71 o 
   1  11   7        3.10        8.73     34.00 o 
  -1 -14   8       78.77       54.81     29.94 o 
   0 -14   8       13.11       39.21     30.48 o 
   1 -14   8       47.89       38.75     21.79 o 
   2 -14   8        5.93       -4.82     20.32 o 
   3 -14   8       14.06       -2.06     21.24 o 
  -3 -13   8       61.11       35.80     28.50 o 
  -2 -13   8      155.25      185.79     33.53 o 
  -1 -13   8        4.90       35.51     27.96 o 
   0 -13   8       25.76       20.09     27.03 o 
   1 -13   8       22.59       -0.24     29.44 o 
   2 -13   8        0.27      -19.20     19.20 o 
   3 -13   8        0.36       -7.27     20.30 o 
   4 -13   8        0.10       14.84     20.81 o 
   5 -13   8        3.45      -28.00     28.00 o 
  -5 -12   8      168.36      131.69     33.64 o 
  -4 -12   8       21.88       23.65     27.60 o 
  -3 -12   8      172.58      229.13     34.29 o 
  -2 -12   8      210.00      161.85     30.16 o 
  -1 -12   8       77.31       97.33     28.39 o 
   0 -12   8        2.01       12.80     24.94 o 
   1 -12   8      127.96      120.95     19.62 o 
   2 -12   8      156.49      184.77     26.69 o 
   3 -12   8       14.85       34.80     19.50 o 
   4 -12   8       33.41       29.41     18.77 o 
   5 -12   8       25.44       49.16     20.35 o 
   6 -12   8       29.48       61.93     31.70 o 
  -6 -11   8      113.39       77.42     31.27 o 
  -5 -11   8        0.58      -21.24     27.21 o 
  -4 -11   8        6.56       18.37     24.69 o 
  -3 -11   8      100.40       69.51     26.71 o 
  -2 -11   8      172.21      159.30     28.97 o 
  -1 -11   8       24.50       36.32     16.65 o 
   0 -11   8        0.01        1.07     14.62 o 
   1 -11   8       40.29       63.33     12.80 o 
   2 -11   8       13.60       11.51     12.45 o 
   3 -11   8       91.32       58.32     13.94 o 
   4 -11   8        5.64       15.01     17.28 o 
   5 -11   8        9.55       16.27     18.29 o 
   6 -11   8       37.31       72.50     28.25 o 
   7 -11   8       28.57       11.75     29.80 o 
  -6 -10   8        6.02       11.29     21.76 o 
  -5 -10   8       14.67       24.19     25.20 o 
  -4 -10   8      278.28      272.73     33.64 o 
  -3 -10   8      183.73      145.39     26.88 o 
  -2 -10   8        0.60       13.40     11.72 o 
  -1 -10   8      407.11      369.73     26.80 o 
   0 -10   8       45.13       54.66     14.48 o 
   1 -10   8      177.92      217.36     14.23 o 
   2 -10   8       73.45       66.08     11.70 o 
   3 -10   8      120.34      133.34     13.68 o 
   4 -10   8        0.17       10.82     12.55 o 
   5 -10   8       48.30       33.97     13.78 o 
   6 -10   8       24.34       49.17     26.60 o 
   7 -10   8        1.36      -19.99     19.99 o 
  -7  -9   8       28.49       12.32     27.18 o 
  -6  -9   8        0.28       -2.64     24.18 o 
  -5  -9   8      107.82      103.58     23.11 o 
  -4  -9   8      564.16      450.68     40.94 o 
  -3  -9   8      399.12      410.83     19.06 o 
  -2  -9   8       11.19       22.49     10.16 o 
  -1  -9   8      597.43      511.43     80.73 o 
   0  -9   8       51.08       70.55     12.87 o 
   1  -9   8      759.31      777.84     27.47 o 
   2  -9   8        8.09       13.21     10.03 o 
   3  -9   8      552.00      575.54     23.13 o 
   4  -9   8      313.33      347.14     17.49 o 
   5  -9   8       27.02       20.33     12.89 o 
   6  -9   8       20.55       15.88     17.40 o 
   7  -9   8       56.39       67.65     30.87 o 
   8  -9   8        8.95       14.56     28.86 o 
  -8  -8   8       17.70       -1.22     29.57 o 
  -7  -8   8        0.10       16.94     29.89 o 
  -6  -8   8       11.29       26.14     33.95 o 
  -5  -8   8      144.56      138.88     22.48 o 
  -4  -8   8        4.74       -1.91     11.75 o 
  -3  -8   8        8.40        6.72     13.75 o 
  -2  -8   8      195.57      182.92      9.77 o 
  -1  -8   8      396.13      380.31     16.88 o 
   0  -8   8     2712.21     2715.95     69.39 o 
   1  -8   8      299.45      321.10     11.32 o 
   2  -8   8       54.88       46.25      8.04 o 
   3  -8   8       74.64       57.60     11.51 o 
   4  -8   8       39.92       46.56     12.83 o 
   5  -8   8       48.69       73.29     10.53 o 
   6  -8   8       25.28       52.02     13.38 o 
   7  -8   8        0.11       -3.65     14.81 o 
   8  -8   8       10.55        1.47     27.64 o 
  -8  -7   8        0.26      -26.27     26.27 o 
  -7  -7   8       60.37       47.83     25.57 o 
  -6  -7   8      447.77      451.66     32.71 o 
  -5  -7   8      467.62      419.97     28.77 o 
  -4  -7   8       10.76       30.18     16.07 o 
  -3  -7   8      507.23      432.38     14.15 o 
  -2  -7   8     1032.76      937.30     26.69 o 
  -1  -7   8      933.36      955.78     30.09 o 
   0  -7   8      762.12      709.25     28.81 o 
   1  -7   8     1741.98     1614.86     34.82 o 
   2  -7   8      713.60      690.08     19.02 o 
   3  -7   8        3.44        4.81      7.81 o 
   4  -7   8      314.29      339.85     16.14 o 
   5  -7   8      220.21      204.88     15.66 o 
   6  -7   8        3.69       15.04     10.68 o 
   7  -7   8      125.91      151.99     16.09 o 
   8  -7   8        5.02        0.75     25.52 o 
  -9  -6   8        1.32        0.21     28.80 o 
  -8  -6   8        8.65      -13.92     25.69 o 
  -7  -6   8        3.27       21.25     22.77 o 
  -6  -6   8      117.21      114.32     22.47 o 
  -5  -6   8      203.66      275.63     23.15 o 
  -4  -6   8        1.43       14.56      8.10 o 
  -3  -6   8      403.49      359.57     18.20 o 
  -2  -6   8      502.03      524.50     15.96 o 
  -1  -6   8     2174.58     2296.23    131.28 o 
   0  -6   8        4.44        4.98      5.15 o 
   1  -6   8      516.60      509.86     12.95 o 
   2  -6   8      814.17      804.28     20.92 o 
   3  -6   8      596.84      588.39     18.58 o 
   4  -6   8        4.97        9.65      7.89 o 
   5  -6   8      185.54      198.69     10.30 o 
   6  -6   8      274.68      324.61     17.21 o 
   7  -6   8       72.21      109.01     19.59 o 
   8  -6   8       21.84        7.66     19.52 o 
  -9  -5   8       10.11      -18.98     27.60 o 
  -8  -5   8       61.08       23.96     40.00 o 
  -7  -5   8      232.21      230.99     26.14 o 
  -6  -5   8       15.27      -17.95     17.95 o 
  -5  -5   8      123.20      114.91     17.10 o 
  -4  -5   8      320.96      333.19     15.18 o 
  -3  -5   8      159.40      191.76      9.12 o 
  -2  -5   8      196.58      168.61      7.03 o 
  -1  -5   8     1453.16     1338.10     67.89 o 
   0  -5   8      212.83      170.68      7.75 o 
   1  -5   8       11.72        6.46      4.85 o 
   2  -5   8      782.08      751.79     19.39 o 
   3  -5   8       11.04       14.45      5.89 o 
   4  -5   8      132.12      128.70      7.20 o 
   5  -5   8      136.25      169.05     13.02 o 
   6  -5   8        5.45      -10.79     11.32 o 
   7  -5   8       22.47       22.10     13.66 o 
   8  -5   8       12.95       63.16     19.77 o 
  -9  -4   8        0.92        5.14     25.53 o 
  -8  -4   8      150.24       51.52     24.33 o 
  -7  -4   8       93.37      106.92     40.13 o 
  -6  -4   8       23.41       -6.71     17.49 o 
  -5  -4   8      297.11      290.54     12.96 o 
  -4  -4   8     1415.61     1398.12     39.97 o 
  -3  -4   8     1147.53     1289.43     30.86 o 
  -2  -4   8      152.78      238.00      9.58 o 
  -1  -4   8     3060.32     2853.94     73.39 o 
   0  -4   8     3275.54     3238.23    110.43 o 
   1  -4   8      661.50      593.22     27.93 o 
   2  -4   8      317.36      288.94     12.76 o 
   3  -4   8     1576.17     1561.23     34.40 o 
   4  -4   8      842.89      831.13     19.98 o 
   5  -4   8       21.89       17.67      8.17 o 
   6  -4   8      280.35      296.86     16.41 o 
   7  -4   8      168.46      174.00     35.06 o 
   8  -4   8        7.96      -15.88     35.51 o 
 -10  -3   8        6.78       -8.86     45.48 o 
  -9  -3   8        0.07      -23.16     23.16 o 
  -8  -3   8        0.06      -14.64     21.24 o 
  -7  -3   8       30.98       20.28     19.08 o 
  -6  -3   8       42.45       41.86     16.87 o 
  -5  -3   8      176.27      172.37     18.18 o 
  -4  -3   8      207.44      216.98      9.57 o 
  -3  -3   8       34.89       39.28      4.96 o 
  -2  -3   8      320.24      286.98     16.20 o 
  -1  -3   8       86.19      106.04      6.07 o 
   0  -3   8      468.22      543.78     18.23 o 
   1  -3   8        8.17       13.09      4.03 o 
   2  -3   8      561.34      469.32     16.60 o 
   3  -3   8      242.75      237.42      8.10 o 
   4  -3   8      370.16      363.16     13.30 o 
   5  -3   8       28.33       39.60      8.80 o 
   6  -3   8       99.97      129.23     18.80 o 
   7  -3   8       25.56       24.36     16.19 o 
   8  -3   8       26.29       39.25     19.29 o 
 -10  -2   8       12.29      -25.40     25.40 o 
  -9  -2   8       58.29       54.74     23.40 o 
  -8  -2   8        0.29      -16.17     19.75 o 
  -7  -2   8       76.19       85.78     19.22 o 
  -6  -2   8     1145.77     1156.63     38.74 o 
  -5  -2   8        4.71       -2.14      7.44 o 
  -4  -2   8        6.60        3.11      5.95 o 
  -3  -2   8     1625.34     1619.63     43.41 o 
  -2  -2   8     1678.64     1695.58     51.59 o 
  -1  -2   8      520.62      545.31     15.81 o 
   0  -2   8     2064.45     1852.12     67.16 o 
   1  -2   8     1298.03     1297.51     40.59 o 
   2  -2   8      374.14      349.08     12.49 o 
   3  -2   8      635.62      627.95     25.31 o 
   4  -2   8      212.80      220.48      8.81 o 
   5  -2   8       98.51       89.94      9.19 o 
   6  -2   8       14.26       -4.99     12.06 o 
   7  -2   8       45.88       56.20     17.18 o 
   8  -2   8       21.52       14.07     28.68 o 
 -10  -1   8        0.96      -24.18     24.18 o 
  -9  -1   8       46.07       33.46     22.02 o 
  -8  -1   8       23.71        5.20     19.64 o 
  -7  -1   8       17.75       18.45     20.65 o 
  -6  -1   8      248.44      230.79     12.10 o 
  -5  -1   8     2003.04     2055.90     59.70 o 
  -4  -1   8      112.82      121.40      7.19 o 
  -3  -1   8       46.30       64.54      7.10 o 
  -2  -1   8     1618.43     1614.89     41.61 o 
  -1  -1   8     2386.74     2224.03     68.85 o 
   0  -1   8      161.19      185.63      7.97 o 
   1  -1   8      938.40     1046.49     60.31 o 
   2  -1   8     2971.30     2976.70    114.60 o 
   3  -1   8      357.50      332.41     10.55 o 
   4  -1   8      150.22      119.61      7.18 o 
   5  -1   8      373.41      318.40     28.64 o 
   6  -1   8      111.27       94.86     13.90 o 
   7  -1   8        0.82      -11.89     17.43 o 
   8  -1   8       15.92      -10.25     20.57 o 
 -10   0   8        0.47        6.07     24.29 o 
  -9   0   8       12.42       -1.15     20.92 o 
  -8   0   8        4.48       -3.25     18.83 o 
  -7   0   8       57.16       36.47     17.26 o 
  -6   0   8      248.50      264.74     17.27 o 
  -5   0   8      127.63      124.85      8.71 o 
  -4   0   8      162.08      178.20     10.69 o 
  -3   0   8        9.77        3.75      5.07 o 
  -2   0   8       12.47       17.80      3.36 o 
  -1   0   8      274.04      306.67     11.40 o 
   0   0   8      686.13      555.68     19.60 o 
   1   0   8       21.60       15.31      9.77 o 
   2   0   8       54.93       39.53      6.70 o 
   3   0   8       50.06       37.70      6.39 o 
   4   0   8        5.92        0.47      5.97 o 
   5   0   8        0.22      -11.07     11.07 o 
   6   0   8       11.07      -11.62     15.17 o 
   7   0   8       14.20      -10.68     18.08 o 
   8   0   8        4.68       -0.94     21.03 o 
 -10   1   8       13.80       -2.26     23.94 o 
  -9   1   8       24.78       25.11     21.25 o 
  -8   1   8      110.78      105.40     20.08 o 
  -7   1   8      348.94      326.43     68.88 o 
  -6   1   8       10.16       -6.81     10.92 o 
  -5   1   8      488.81      507.69     20.84 o 
  -4   1   8      548.66      501.71     16.76 o 
  -3   1   8      614.59      520.92     16.05 o 
  -2   1   8      169.25      164.25      8.46 o 
  -1   1   8     5547.32     5733.21    177.99 o 
   0   1   8     2679.65     2802.43     86.98 o 
   1   1   8      129.43       90.07     14.25 o 
   2   1   8      507.81      557.00     22.05 o 
   3   1   8      832.19      812.86     24.04 o 
   4   1   8      199.43      198.26      8.97 o 
   5   1   8       49.32       39.06     12.24 o 
   6   1   8      100.11       92.12     20.67 o 
   7   1   8       42.03       37.88     20.97 o 
   8   1   8        1.09        2.01     23.42 o 
 -10   2   8        0.96      -21.69     22.65 o 
  -9   2   8        4.12        0.08     23.07 o 
  -8   2   8       19.37       17.62     18.51 o 
  -7   2   8       61.01       33.64     16.75 o 
  -6   2   8       67.87       70.96     14.58 o 
  -5   2   8       29.76       25.75      9.67 o 
  -4   2   8      267.85      264.58     11.27 o 
  -3   2   8      417.68      460.20     17.54 o 
  -2   2   8      184.69      172.96     16.95 o 
  -1   2   8      497.81      446.86     10.53 o 
   0   2   8       11.59       -3.29      5.83 o 
   1   2   8      848.39      675.49     31.63 o 
   2   2   8       85.72       91.91      6.10 o 
   3   2   8       95.57       77.82      6.63 o 
   4   2   8      245.52      228.73     12.97 o 
   5   2   8       28.96       35.11     13.40 o 
   6   2   8        0.29        2.57     17.81 o 
   7   2   8       17.13        7.38     21.17 o 
 -10   3   8       21.00       -3.86     23.02 o 
  -9   3   8        5.69       29.85     21.13 o 
  -8   3   8       23.87       28.03     18.98 o 
  -7   3   8       25.02       -0.64     16.57 o 
  -6   3   8      345.13      270.76     20.33 o 
  -5   3   8        0.74       -9.63      9.63 o 
  -4   3   8      101.21       84.32      9.98 o 
  -3   3   8      316.92      350.83     17.26 o 
  -2   3   8      745.60      677.16     23.14 o 
  -1   3   8       36.99       46.85      4.64 o 
   0   3   8       19.12       20.49      4.34 o 
   1   3   8      752.27      787.58     20.42 o 
   2   3   8       20.29       27.98      5.70 o 
   3   3   8        2.77        0.13      6.55 o 
   4   3   8       59.97       78.41     12.56 o 
   5   3   8        7.73       -5.79     17.47 o 
   6   3   8        0.04      -19.06     19.06 o 
   7   3   8        0.38      -18.14     21.54 o 
 -10   4   8        5.71        2.08     23.90 o 
  -9   4   8       16.84        3.89     21.38 o 
  -8   4   8        0.43      -18.60     19.17 o 
  -7   4   8       51.05       41.68     17.44 o 
  -6   4   8       87.51      107.99     16.53 o 
  -5   4   8      310.33      286.02     29.84 o 
  -4   4   8       15.73        0.89      9.64 o 
  -3   4   8      197.25      250.37     13.05 o 
  -2   4   8     2066.95     2279.10     69.70 o 
  -1   4   8       42.67       71.12      6.21 o 
   0   4   8       52.43       61.53      5.28 o 
   1   4   8      264.42      275.33      9.86 o 
   2   4   8      618.50      606.86     17.68 o 
   3   4   8       14.59       27.73     13.19 o 
   4   4   8       44.90       21.71     12.80 o 
   5   4   8       61.22       62.79     18.18 o 
   6   4   8       40.74       23.02     20.52 o 
   7   4   8        0.15        9.63     32.38 o 
  -9   5   8        0.65        9.89     24.01 o 
  -8   5   8        4.17      -20.12     22.81 o 
  -7   5   8        0.18      -10.22     17.22 o 
  -6   5   8       18.11       16.53     23.90 o 
  -5   5   8        2.17      -11.96     15.22 o 
  -4   5   8       22.30       32.44     10.82 o 
  -3   5   8      192.78      221.92      9.89 o 
  -2   5   8       33.52       34.13      7.91 o 
  -1   5   8       39.94       38.66      6.13 o 
   0   5   8        2.35        3.37      5.06 o 
   1   5   8       73.85       40.92      7.02 o 
   2   5   8      104.88       81.58      9.89 o 
   3   5   8        5.43       10.54     12.11 o 
   4   5   8        2.53      -12.30     16.11 o 
   5   5   8       22.15       13.66     19.41 o 
   6   5   8        9.87      -10.45     22.26 o 
  -9   6   8        8.00        8.61     31.54 o 
  -8   6   8       11.56       17.58     21.20 o 
  -7   6   8       62.25       40.98     22.07 o 
  -6   6   8        2.93       13.05     25.41 o 
  -5   6   8       85.64       95.24     18.56 o 
  -4   6   8      249.26      245.24     45.48 o 
  -3   6   8       76.23       58.90      6.57 o 
  -2   6   8      345.33      338.64     17.08 o 
  -1   6   8       58.99       58.56      7.71 o 
   0   6   8      275.83      269.87     10.92 o 
   1   6   8       11.45        4.89      9.47 o 
   2   6   8       82.86       72.91     11.20 o 
   3   6   8       87.90       86.71     14.41 o 
   4   6   8        9.67       18.30     18.44 o 
   5   6   8        1.64       13.97     20.94 o 
  -9   7   8        0.05      -24.46     24.46 o 
  -8   7   8        1.48       21.14     22.48 o 
  -7   7   8        1.98       14.27     30.73 o 
  -6   7   8       35.64       21.75     27.71 o 
  -5   7   8       20.02       46.19     25.91 o 
  -4   7   8       15.31       15.02     24.33 o 
  -3   7   8       44.41       65.21     12.04 o 
  -2   7   8       14.40        4.29     13.14 o 
  -1   7   8      207.82      202.80     15.06 o 
   0   7   8       63.20       57.58      9.56 o 
   1   7   8       36.18       16.40     14.33 o 
   2   7   8       46.68       31.55     16.07 o 
   3   7   8        8.97       -1.63     17.90 o 
   4   7   8       94.15       78.82     26.02 o 
   5   7   8        0.89       -8.82     23.03 o 
  -8   8   8        0.16       12.10     24.96 o 
  -7   8   8        2.71       14.59     32.64 o 
  -6   8   8       61.63       41.55     29.90 o 
  -5   8   8        0.06        6.83     28.18 o 
  -4   8   8        0.21      -24.87     25.70 o 
  -3   8   8       56.13       62.83     26.53 o 
  -2   8   8       12.45       34.86     24.62 o 
  -1   8   8        0.21      -14.47     14.47 o 
   0   8   8        3.46       11.18     15.51 o 
   1   8   8       39.46       68.75     16.78 o 
   2   8   8        5.39        2.76     17.33 o 
   3   8   8       50.32       14.00     19.93 o 
   4   8   8       29.22       32.28     22.46 o 
  -7   9   8        4.20       23.40     35.69 o 
  -6   9   8        3.98        1.22     32.82 o 
  -5   9   8        2.01      -22.97     30.95 o 
  -4   9   8       26.74        2.05     29.26 o 
  -3   9   8       99.83      100.39     29.44 o 
  -2   9   8       11.66      -13.66     27.21 o 
  -1   9   8       17.56        0.86     22.05 o 
   0   9   8        1.78       27.29     17.46 o 
   1   9   8       52.20       52.33     18.60 o 
   2   9   8       26.06       -1.18     19.32 o 
   3   9   8        1.45      -16.75     21.22 o 
  -6  10   8        1.94       36.30     37.34 o 
  -5  10   8        2.75       22.10     34.36 o 
  -4  10   8        0.39        8.52     32.13 o 
  -3  10   8       16.46        2.30     30.05 o 
  -2  10   8        0.15      -25.88     29.58 o 
  -1  10   8        7.00       17.10     37.49 o 
   0  10   8       43.27       19.37     19.31 o 
   1  10   8        1.43       -2.35     24.75 o 
   2  10   8       19.59       41.33     31.92 o 
  -5  11   8        1.14       12.04     36.48 o 
  -4  11   8       33.21       -3.09     36.23 o 
  -3  11   8        6.03       33.03     34.79 o 
  -2  11   8        0.25       12.76     32.89 o 
  -1  11   8        1.49       -4.13     31.38 o 
   0  11   8       11.76       -3.06     32.38 o 
  -1 -14   9       36.48        9.27     29.36 o 
   0 -14   9        0.47      -13.06     20.48 o 
   1 -14   9        1.98      -20.46     20.46 o 
   2 -14   9        7.52      -14.57     42.02 o 
   3 -14   9        9.55       -8.60     23.03 o 
  -3 -13   9      116.08       86.51     30.95 o 
  -2 -13   9      145.16      133.85     31.95 o 
  -1 -13   9        9.99       35.44     29.36 o 
   0 -13   9       29.18       22.40     18.99 o 
   1 -13   9       26.29       17.69     19.15 o 
   2 -13   9        0.34      -16.59     19.88 o 
   3 -13   9        5.35       -5.61     25.55 o 
   4 -13   9       24.04       21.39     28.14 o 
   5 -13   9        6.58      -28.21     28.21 o 
  -5 -12   9       53.24       47.59     30.44 o 
  -4 -12   9      147.11      122.13     32.17 o 
  -3 -12   9      150.82      149.23     32.35 o 
  -2 -12   9       66.45       89.06     28.54 o 
  -1 -12   9       35.19       49.03     27.86 o 
   0 -12   9       43.42       39.18     17.40 o 
   1 -12   9      204.94      226.62     24.48 o 
   2 -12   9      110.10       96.75     19.70 o 
   3 -12   9       89.17       59.36     21.33 o 
   4 -12   9        3.97      -19.04     19.04 o 
   5 -12   9       36.82      -17.86     27.57 o 
   6 -12   9        0.65        8.59     29.58 o 
  -6 -11   9        8.38        5.21     29.19 o 
  -5 -11   9       50.54       55.49     29.04 o 
  -4 -11   9       52.48       42.52     26.53 o 
  -3 -11   9       41.16       56.68     27.10 o 
  -2 -11   9       24.36       19.52     25.27 o 
  -1 -11   9        5.15        5.38     15.77 o 
   0 -11   9       10.59       -2.57     11.67 o 
   1 -11   9        0.25        5.19     12.29 o 
   2 -11   9       17.63       32.72     12.57 o 
   3 -11   9       77.41       80.57     13.92 o 
   4 -11   9        3.55       20.00     14.42 o 
   5 -11   9        0.80       34.61     26.56 o 
   6 -11   9        6.64      -29.29     29.29 o 
  -6 -10   9       16.12       -0.60     21.86 o 
  -5 -10   9      222.26      262.34     35.19 o 
  -4 -10   9      145.17      174.57     30.01 o 
  -3 -10   9       22.01       44.57     24.69 o 
  -2 -10   9      452.61      461.89     21.67 o 
  -1 -10   9      585.82      631.95     44.55 o 
   0 -10   9       98.72       97.80     21.24 o 
   1 -10   9       90.69       87.26     12.21 o 
   2 -10   9      235.02      207.10     14.38 o 
   3 -10   9      129.87      126.14     13.58 o 
   4 -10   9        0.30       15.49     12.80 o 
   5 -10   9      100.78       84.17     17.77 o 
   6 -10   9       47.84       67.28     28.21 o 
   7 -10   9        1.92        7.72     20.59 o 
  -7  -9   9        8.18        4.33     27.79 o 
  -6  -9   9       23.17       -1.90     24.41 o 
  -5  -9   9      163.48      146.32     24.53 o 
  -4  -9   9       87.28      140.61     27.71 o 
  -3  -9   9        0.01      -12.47     12.78 o 
  -2  -9   9      200.60      252.71     14.68 o 
  -1  -9   9      147.13      131.48     18.13 o 
   0  -9   9      159.36      148.79     11.43 o 
   1  -9   9        7.24        8.90      9.73 o 
   2  -9   9       28.34       34.68     11.64 o 
   3  -9   9      281.83      301.45     24.68 o 
   4  -9   9      137.11      131.25     14.87 o 
   5  -9   9        0.77        3.74     24.30 o 
   6  -9   9       19.29       23.10     18.12 o 
   7  -9   9       55.26       45.44     20.36 o 
  -8  -8   9        1.05      -17.03     30.41 o 
  -7  -8   9      127.73      178.12     51.40 o 
  -6  -8   9      110.65      152.29     26.47 o 
  -5  -8   9        6.37       -8.69     19.76 o 
  -4  -8   9       88.80      116.55     19.60 o 
  -3  -8   9      637.38      651.21     28.91 o 
  -2  -8   9       51.32       71.33      8.63 o 
  -1  -8   9      219.43      238.87     12.91 o 
   0  -8   9        4.72       13.31      6.53 o 
   1  -8   9      766.95      745.64     19.74 o 
   2  -8   9      155.25      161.11      8.61 o 
   3  -8   9      137.89      123.80     11.42 o 
   4  -8   9       39.16       29.26     11.14 o 
   5  -8   9       85.40      121.38     16.19 o 
   6  -8   9        7.06      -10.67     13.54 o 
   7  -8   9       38.53       15.74     18.55 o 
   8  -8   9        2.71       30.77     27.21 o 
  -8  -7   9       34.59       27.45     27.97 o 
  -7  -7   9       98.80       55.34     25.92 o 
  -6  -7   9      167.88      181.88     25.22 o 
  -5  -7   9       58.37       91.21     20.54 o 
  -4  -7   9      535.89      534.41     31.74 o 
  -3  -7   9     1174.62     1253.99     35.00 o 
  -2  -7   9      707.87      708.46     42.72 o 
  -1  -7   9      221.61      226.50     11.72 o 
   0  -7   9      701.08      763.93     18.42 o 
   1  -7   9      454.60      430.60     12.28 o 
   2  -7   9      344.86      354.92     12.56 o 
   3  -7   9       59.45       52.58     11.12 o 
   4  -7   9      734.84      705.56     25.50 o 
   5  -7   9      231.04      275.03     13.41 o 
   6  -7   9        4.58        6.16     11.19 o 
   7  -7   9       26.01       21.57     17.48 o 
   8  -7   9       34.54       65.70     27.28 o 
  -9  -6   9        4.48      -30.85     49.29 o 
  -8  -6   9       52.81       56.32     26.32 o 
  -7  -6   9       18.51        1.89     35.39 o 
  -6  -6   9        3.38       23.13     20.38 o 
  -5  -6   9        0.56       10.53     17.08 o 
  -4  -6   9       55.18       92.45     10.01 o 
  -3  -6   9       28.04       19.05      9.67 o 
  -2  -6   9        3.34       15.50      9.82 o 
  -1  -6   9      276.79      276.40     12.94 o 
   0  -6   9       74.91       96.29      6.45 o 
   1  -6   9      208.76      211.14      7.53 o 
   2  -6   9      267.63      262.35      9.71 o 
   3  -6   9      109.13      122.87      8.69 o 
   4  -6   9        3.88       10.49      8.15 o 
   5  -6   9       49.72       65.43      9.90 o 
   6  -6   9      122.45      132.08     16.24 o 
   7  -6   9        8.56        2.84     16.56 o 
   8  -6   9        7.08        4.81     20.18 o 
  -9  -5   9       78.71       31.84     28.40 o 
  -8  -5   9       56.30       40.00     25.19 o 
  -7  -5   9       10.45       48.76     22.50 o 
  -6  -5   9      286.98      318.13     25.78 o 
  -5  -5   9     1179.62     1271.64     55.64 o 
  -4  -5   9      395.07      407.36     20.58 o 
  -3  -5   9       96.44      133.65     16.68 o 
  -2  -5   9      988.27     1042.41     49.09 o 
  -1  -5   9     1106.84     1147.68     43.32 o 
   0  -5   9       56.51       48.47      5.95 o 
   1  -5   9      880.42      855.09     23.89 o 
   2  -5   9     1105.09     1047.05     28.76 o 
   3  -5   9      400.95      373.77     13.90 o 
   4  -5   9      142.22      151.29     11.41 o 
   5  -5   9      330.17      300.48     15.44 o 
   6  -5   9       25.85       18.13     12.18 o 
   7  -5   9       20.84       32.68     16.75 o 
   8  -5   9       22.01       39.06     20.42 o 
  -9  -4   9       24.72       18.45     26.62 o 
  -8  -4   9       28.64       12.04     23.63 o 
  -7  -4   9        0.27       13.34     20.66 o 
  -6  -4   9       46.78       25.38     36.28 o 
  -5  -4   9      417.45      393.04     15.44 o 
  -4  -4   9      829.06      830.17     28.78 o 
  -3  -4   9        9.09        5.66      6.90 o 
  -2  -4   9      257.94      284.37     11.11 o 
  -1  -4   9     3270.16     2950.98     75.72 o 
   0  -4   9     1744.93     1623.58     61.21 o 
   1  -4   9        1.98       -4.89      5.10 o 
   2  -4   9      645.41      609.55     15.95 o 
   3  -4   9      722.97      728.55     16.29 o 
   4  -4   9      291.18      295.27      9.94 o 
   5  -4   9       20.29       25.33     10.26 o 
   6  -4   9      326.95      373.51     26.18 o 
   7  -4   9       88.20      133.90     18.62 o 
   8  -4   9        2.46      -13.84     18.89 o 
  -9  -3   9        1.74      -19.74     42.63 o 
  -8  -3   9       36.46       33.17     33.08 o 
  -7  -3   9      114.81      113.15     21.70 o 
  -6  -3   9       74.55       76.81     17.85 o 
  -5  -3   9       83.08      111.01      9.75 o 
  -4  -3   9      788.18      816.07     27.94 o 
  -3  -3   9       21.86       32.96      6.58 o 
  -2  -3   9       36.85       29.28      6.45 o 
  -1  -3   9      676.34      702.29     25.12 o 
   0  -3   9      143.16      163.24      8.70 o 
   1  -3   9      197.34      168.88      8.54 o 
   2  -3   9      201.36      192.23     10.13 o 
   3  -3   9      163.06      137.07      6.10 o 
   4  -3   9       33.24       41.45      6.24 o 
   5  -3   9      233.28      231.79     13.49 o 
   6  -3   9       51.62       33.60     12.23 o 
   7  -3   9       21.88       24.65     16.99 o 
   8  -3   9        2.45        6.37     19.61 o 
 -10  -2   9       32.44       35.39     26.99 o 
  -9  -2   9       19.31       -3.46     33.79 o 
  -8  -2   9       41.23       39.83     21.35 o 
  -7  -2   9      131.14      159.02     21.55 o 
  -6  -2   9      270.11      250.87     34.63 o 
  -5  -2   9       30.77       29.60     10.33 o 
  -4  -2   9      463.49      453.32     15.81 o 
  -3  -2   9     4004.09     3791.46    151.27 o 
  -2  -2   9      739.88      683.16     21.44 o 
  -1  -2   9       35.28       41.88      5.62 o 
   0  -2   9     2633.87     2662.61     69.85 o 
   1  -2   9     1115.55     1035.96     36.18 o 
   2  -2   9       24.02       20.81     11.09 o 
   3  -2   9      224.87      221.34      9.89 o 
   4  -2   9      614.51      597.73     28.32 o 
   5  -2   9      277.41      256.19     14.37 o 
   6  -2   9        0.39       -5.39     12.48 o 
   7  -2   9      141.87      154.98     43.99 o 
   8  -2   9       14.73       13.16     24.67 o 
 -10  -1   9        4.77      -24.87     24.87 o 
  -9  -1   9        0.23      -14.49     23.83 o 
  -8  -1   9        0.25      -19.56     19.56 o 
  -7  -1   9        0.08      -16.79     16.79 o 
  -6  -1   9      342.69      295.17     21.81 o 
  -5  -1   9       37.51       32.15     10.44 o 
  -4  -1   9      404.88      432.95     17.36 o 
  -3  -1   9       65.01      119.93      6.22 o 
  -2  -1   9      628.30      525.36     13.52 o 
  -1  -1   9       82.83       67.87      5.78 o 
   0  -1   9       85.21       79.75      6.04 o 
   1  -1   9      521.86      447.92     23.21 o 
   2  -1   9      727.79      780.13     49.53 o 
   3  -1   9       52.41       41.68     10.01 o 
   4  -1   9      197.00      182.35      8.86 o 
   5  -1   9      176.99      158.58     23.04 o 
   6  -1   9       17.54       22.77     17.14 o 
   7  -1   9        0.02       -1.58     17.41 o 
   8  -1   9       10.95       -2.61     20.58 o 
 -10   0   9        4.67       -3.65     24.42 o 
  -9   0   9       60.45       31.03     21.59 o 
  -8   0   9        5.39       -6.39     18.80 o 
  -7   0   9       37.33       20.53     17.44 o 
  -6   0   9      773.90      758.97     28.28 o 
  -5   0   9      564.29      574.81     22.44 o 
  -4   0   9        5.65        4.21      8.11 o 
  -3   0   9      252.58      266.58     18.77 o 
  -2   0   9      275.96      214.78     13.02 o 
  -1   0   9     1706.09     1568.91     49.10 o 
   0   0   9      181.72      225.23     11.24 o 
   1   0   9      481.41      509.59     25.76 o 
   2   0   9      366.39      363.57     16.18 o 
   3   0   9       20.69       23.49     13.53 o 
   4   0   9       10.10        1.30     11.69 o 
   5   0   9      117.67      115.98     19.08 o 
   6   0   9        2.34       -8.29     15.58 o 
   7   0   9        3.44       15.00     29.27 o 
   8   0   9        2.43      -30.69     35.64 o 
 -10   1   9        0.68      -18.96     26.06 o 
  -9   1   9        6.52       18.08     21.55 o 
  -8   1   9      150.75      143.95     21.63 o 
  -7   1   9       62.48       60.82     17.57 o 
  -6   1   9       70.70       57.21     15.32 o 
  -5   1   9      590.75      631.89     20.93 o 
  -4   1   9      246.84      281.52     12.91 o 
  -3   1   9       10.64       17.67      5.98 o 
  -2   1   9      821.30      795.54     33.97 o 
  -1   1   9     1933.55     1846.67     57.96 o 
   0   1   9      281.08      297.20     13.83 o 
   1   1   9       14.89       -1.44     11.73 o 
   2   1   9     1269.70     1309.74     38.48 o 
   3   1   9      534.14      499.13     17.61 o 
   4   1   9       10.22       13.43      6.41 o 
   5   1   9       78.35       69.30     13.17 o 
   6   1   9       91.90      130.07     58.71 o 
   7   1   9       19.06       27.67     41.26 o 
 -10   2   9        0.34       -8.71     23.51 o 
  -9   2   9        0.89       19.43     21.24 o 
  -8   2   9       29.08        9.60     18.74 o 
  -7   2   9       40.95       26.29     17.06 o 
  -6   2   9       47.97       35.37     31.18 o 
  -5   2   9        0.88       -2.20      8.84 o 
  -4   2   9       78.36       98.76      8.50 o 
  -3   2   9        1.85       -4.37      7.92 o 
  -2   2   9       97.78      123.21      9.25 o 
  -1   2   9      696.65      745.63     22.80 o 
   0   2   9      270.75      291.82     14.39 o 
   1   2   9       13.09       15.06     13.01 o 
   2   2   9       22.83       12.24      6.52 o 
   3   2   9        3.88       -8.17     13.38 o 
   4   2   9       26.13       14.90     10.15 o 
   5   2   9        1.12        4.12     14.82 o 
   6   2   9        4.49      -24.41     34.22 o 
   7   2   9       10.01      -12.50     20.48 o 
 -10   3   9       21.55       -3.49     23.48 o 
  -9   3   9        4.19      -18.94     21.29 o 
  -8   3   9       20.80       36.10     26.26 o 
  -7   3   9      112.99      123.41     27.12 o 
  -6   3   9      195.87      164.72     42.50 o 
  -5   3   9       96.87      114.23     10.08 o 
  -4   3   9       87.94      100.49     16.73 o 
  -3   3   9      852.53      894.83     30.08 o 
  -2   3   9        3.42       -7.57      7.57 o 
  -1   3   9       41.07       30.42      4.86 o 
   0   3   9     1673.35     1742.54     47.81 o 
   1   3   9      679.11      710.54     25.17 o 
   2   3   9       48.02       35.16      8.30 o 
   3   3   9       47.46       44.96      9.80 o 
   4   3   9      182.02      156.91     23.66 o 
   5   3   9       18.93       38.84     16.16 o 
   6   3   9        0.68        1.05     19.10 o 
   7   3   9       33.80       29.04     21.57 o 
 -10   4   9        0.73        6.97     33.14 o 
  -9   4   9        1.08       11.06     22.75 o 
  -8   4   9       12.00       11.61     20.18 o 
  -7   4   9       34.41       25.67     17.93 o 
  -6   4   9        1.89       14.63     13.73 o 
  -5   4   9        1.13       -2.88     11.14 o 
  -4   4   9       17.37       21.32     16.60 o 
  -3   4   9       92.28       74.34     10.09 o 
  -2   4   9      417.94      422.79     15.37 o 
  -1   4   9      188.76      194.32      9.21 o 
   0   4   9        2.67       -4.96      4.99 o 
   1   4   9      177.06      164.91      9.40 o 
   2   4   9      106.55      107.44      8.32 o 
   3   4   9       62.45       43.17     10.98 o 
   4   4   9       78.43       81.97     28.05 o 
   5   4   9       33.31      -13.74     17.03 o 
   6   4   9        0.02        3.98     20.03 o 
  -9   5   9        2.56      -10.05     23.37 o 
  -8   5   9        0.19        8.97     21.85 o 
  -7   5   9        2.44      -19.11     38.37 o 
  -6   5   9       51.71       61.87     19.45 o 
  -5   5   9        0.81       -4.47     20.42 o 
  -4   5   9       30.93        0.85     11.00 o 
  -3   5   9       54.10       53.52     10.55 o 
  -2   5   9       29.94       27.35      8.16 o 
  -1   5   9      190.88      144.36      8.26 o 
   0   5   9        7.66        0.08      6.65 o 
   1   5   9       35.47       29.98      8.12 o 
   2   5   9       22.81       31.19      9.17 o 
   3   5   9        7.39        7.65     11.98 o 
   4   5   9        0.93       12.09     28.65 o 
   5   5   9        2.65       -9.27     18.84 o 
   6   5   9        2.98       -6.20     21.42 o 
  -9   6   9        0.58       -0.81     25.48 o 
  -8   6   9       26.00       28.95     22.24 o 
  -7   6   9        5.28       29.50     19.95 o 
  -6   6   9       36.30       53.70     21.20 o 
  -5   6   9       73.20       54.21     19.03 o 
  -4   6   9       61.10       83.42     25.38 o 
  -3   6   9        2.08       -3.26      8.84 o 
  -2   6   9      323.64      296.51     13.23 o 
  -1   6   9       54.98       96.95      8.52 o 
   0   6   9       10.99        4.49      9.59 o 
   1   6   9       31.43       23.84     10.04 o 
   2   6   9      152.85      142.53     25.14 o 
   3   6   9       17.69       27.03     21.31 o 
   4   6   9        1.31      -17.77     17.77 o 
   5   6   9        5.61       -6.98     20.07 o 
  -8   7   9        1.94      -23.13     23.13 o 
  -7   7   9        2.40      -32.35     32.35 o 
  -6   7   9       11.60        3.77     28.93 o 
  -5   7   9        4.61       20.52     26.09 o 
  -4   7   9        1.12       13.59     25.05 o 
  -3   7   9        1.42       -4.23     13.27 o 
  -2   7   9       35.54       35.25     13.90 o 
  -1   7   9        5.58       -4.08     22.18 o 
   0   7   9        2.53      -13.74     13.74 o 
   1   7   9        0.91      -14.26     14.26 o 
   2   7   9        9.40       29.89     25.05 o 
   3   7   9       32.93      -13.32     17.46 o 
   4   7   9        0.05       29.65     19.85 o 
  -8   8   9        1.89        5.03     25.25 o 
  -7   8   9       14.26        4.49     34.68 o 
  -6   8   9       25.55       51.25     32.31 o 
  -5   8   9       13.64       39.36     30.98 o 
  -4   8   9        5.37      -27.75     27.75 o 
  -3   8   9      126.27       61.61     27.50 o 
  -2   8   9       14.23       13.51     24.76 o 
  -1   8   9        6.01        5.01     15.61 o 
   0   8   9       34.14       57.65     27.95 o 
   1   8   9       17.09       13.51     22.00 o 
   2   8   9        9.78        0.28     17.72 o 
   3   8   9       10.41        9.03     18.99 o 
  -7   9   9        5.62      -27.21     36.30 o 
  -6   9   9        7.54      -34.11     34.11 o 
  -5   9   9        6.88      -16.25     32.20 o 
  -4   9   9        1.61       -1.69     29.15 o 
  -3   9   9       37.07       30.48     28.86 o 
  -2   9   9        1.16        1.58     27.32 o 
  -1   9   9        0.10       14.43     17.64 o 
   0   9   9       17.81       15.81     18.19 o 
   1   9   9       22.91       24.75     21.01 o 
   2   9   9        1.02       -5.09     26.99 o 
  -6  10   9        1.84       34.25     37.85 o 
  -5  10   9        8.64       47.41     36.77 o 
  -4  10   9        6.81      -22.36     32.35 o 
  -3  10   9        8.63      -31.41     31.41 o 
  -2  10   9        0.26      -26.49     30.16 o 
  -1  10   9        5.45        2.73     19.72 o 
   0  10   9        6.52       25.54     20.02 o 
   1  10   9        0.01        5.92     20.88 o 
  -3  11   9        3.65       19.48     34.11 o 
  -2  11   9        2.13       16.32     32.71 o 
  -1 -14  10        8.65      -11.11     29.90 o 
   0 -14  10        4.47       12.90     21.73 o 
   1 -14  10       11.08       15.12     21.87 o 
   2 -14  10        0.34       10.25     22.63 o 
  -3 -13  10      149.13      133.60     34.47 o 
  -2 -13  10        2.08       -2.77     29.19 o 
  -1 -13  10       55.75       48.27     31.05 o 
   0 -13  10      163.72      130.80     22.35 o 
   1 -13  10       11.21       -7.47     20.36 o 
   2 -13  10       10.74       -7.18     20.09 o 
   3 -13  10       51.46       51.25     28.11 o 
   4 -13  10       31.97       29.72     28.65 o 
  -4 -12  10       99.91       68.33     31.41 o 
  -3 -12  10        0.86       24.08     29.01 o 
  -2 -12  10       17.51       28.65     26.81 o 
  -1 -12  10        0.95      -17.36     27.14 o 
   0 -12  10       75.97       17.31     17.72 o 
   1 -12  10       66.07      103.10     20.03 o 
   2 -12  10       12.29        9.78     28.66 o 
   3 -12  10        3.57      -13.59     26.56 o 
   4 -12  10       24.42       24.69     28.79 o 
   5 -12  10       18.13       19.01     28.68 o 
  -5 -11  10       15.40       44.68     29.58 o 
  -4 -11  10        0.33      -24.76     25.81 o 
  -3 -11  10       21.72       13.62     26.88 o 
  -2 -11  10       97.64      100.35     29.69 o 
  -1 -11  10      128.36      113.51     17.19 o 
   0 -11  10       24.51       30.14     12.61 o 
   1 -11  10       99.59      112.60     15.85 o 
   2 -11  10        0.95       -4.36     12.59 o 
   3 -11  10       13.35       -2.26     13.52 o 
   4 -11  10       14.86      -15.47     16.29 o 
   5 -11  10        1.88      -27.89     27.89 o 
   6 -11  10        0.55       23.65     31.63 o 
  -6 -10  10       64.36       64.07     23.34 o 
  -5 -10  10      123.50       83.67     29.15 o 
  -4 -10  10        3.83      -15.20     24.19 o 
  -3 -10  10      141.91      120.84     27.64 o 
  -2 -10  10      392.27      337.92     51.90 o 
  -1 -10  10      255.91      241.33     31.38 o 
   0 -10  10       13.03        6.01     12.05 o 
   1 -10  10      432.96      413.61     48.06 o 
   2 -10  10      368.20      402.53     25.15 o 
   3 -10  10       11.08       34.65     12.64 o 
   4 -10  10       12.14       20.53     15.66 o 
   5 -10  10       92.11       93.05     18.63 o 
   6 -10  10       18.50       23.96     34.77 o 
   7 -10  10        0.69      -14.16     27.96 o 
  -7  -9  10       65.84       67.95     28.94 o 
  -6  -9  10        1.31       -2.11     24.77 o 
  -5  -9  10        7.18        9.46     21.42 o 
  -4  -9  10       40.48       33.28     23.90 o 
  -3  -9  10      102.69      108.17     15.61 o 
  -2  -9  10       63.12       46.28     10.90 o 
  -1  -9  10       94.00       78.24     14.02 o 
   0  -9  10      110.91      125.91      9.69 o 
   1  -9  10        1.83       -0.81      8.13 o 
   2  -9  10        0.07       24.15     11.06 o 
   3  -9  10       78.35       66.82     11.79 o 
   4  -9  10       12.11       -3.62     24.10 o 
   5  -9  10        4.21       -6.21     15.98 o 
   6  -9  10        4.44      -14.44     14.44 o 
   7  -9  10       61.66       50.72     20.83 o 
  -8  -8  10      115.83       79.31     32.10 o 
  -7  -8  10       62.69       66.11     28.74 o 
  -6  -8  10       15.91       40.17     37.60 o 
  -5  -8  10      164.56      155.35     22.86 o 
  -4  -8  10      319.74      384.49     28.41 o 
  -3  -8  10      359.72      317.69     33.14 o 
  -2  -8  10       38.69       30.82      9.30 o 
  -1  -8  10     1058.87     1012.95     72.42 o 
   0  -8  10      839.56      808.64     21.43 o 
   1  -8  10       18.51       12.43      6.92 o 
   2  -8  10      358.07      341.41     12.30 o 
   3  -8  10      141.98      143.09     12.07 o 
   4  -8  10       77.23       67.44     20.24 o 
   5  -8  10       70.25       57.07     28.56 o 
   6  -8  10       47.86       38.90     15.41 o 
   7  -8  10       59.92       84.41     20.05 o 
  -8  -7  10        1.39      -27.50     27.50 o 
  -7  -7  10       39.09       67.91     26.00 o 
  -6  -7  10       30.65       15.69     21.90 o 
  -5  -7  10        9.01       10.55     19.03 o 
  -4  -7  10      574.83      536.15     32.03 o 
  -3  -7  10      240.63      247.17     32.99 o 
  -2  -7  10        0.20       -7.66     11.18 o 
  -1  -7  10       49.87       43.95      9.72 o 
   0  -7  10      615.95      594.68     20.96 o 
   1  -7  10      180.49      198.27      8.10 o 
   2  -7  10      191.22      175.21     12.39 o 
   3  -7  10      469.83      489.00     19.60 o 
   4  -7  10      404.24      457.39     23.57 o 
   5  -7  10       70.60       80.81     12.09 o 
   6  -7  10        0.07       -5.80     11.60 o 
   7  -7  10       24.36        2.70     17.76 o 
  -9  -6  10        0.56       -8.48     38.85 o 
  -8  -6  10       72.68       90.44     28.23 o 
  -7  -6  10       56.51       71.20     25.08 o 
  -6  -6  10       55.30       49.17     20.89 o 
  -5  -6  10      153.59      168.53     21.06 o 
  -4  -6  10       47.00       78.81     16.82 o 
  -3  -6  10      459.61      464.37     30.91 o 
  -2  -6  10      339.89      347.52     16.41 o 
  -1  -6  10        8.64        5.83      6.72 o 
   0  -6  10       35.48       43.78      6.66 o 
   1  -6  10       27.74       26.00      5.55 o 
   2  -6  10       52.99       47.39      6.66 o 
   3  -6  10      216.48      178.28      9.96 o 
   4  -6  10       90.20       73.76      9.91 o 
   5  -6  10       13.81       11.39     11.08 o 
   6  -6  10       13.00       38.02     12.69 o 
   7  -6  10       25.63       20.34     17.67 o 
   8  -6  10        1.46        6.85     20.13 o 
  -9  -5  10       54.94       79.85     29.26 o 
  -8  -5  10        0.31      -24.56     24.56 o 
  -7  -5  10      159.69      135.60     24.31 o 
  -6  -5  10      123.55      136.41     21.89 o 
  -5  -5  10      992.49     1016.31     68.25 o 
  -4  -5  10       28.66       14.74     10.51 o 
  -3  -5  10      861.41      763.83     23.70 o 
  -2  -5  10     1546.61     1442.47     76.46 o 
  -1  -5  10      177.79      201.39      8.99 o 
   0  -5  10       96.57       76.74      8.06 o 
   1  -5  10     2267.18     2129.87     50.23 o 
   2  -5  10      624.41      601.40     16.46 o 
   3  -5  10       46.18       47.53      5.77 o 
   4  -5  10      183.62      193.55     11.45 o 
   5  -5  10      406.50      459.13     19.68 o 
   6  -5  10       30.15       34.04     12.94 o 
   7  -5  10       10.22       24.70     20.65 o 
   8  -5  10       28.39       51.86     20.67 o 
  -9  -4  10        5.42        2.42     26.65 o 
  -8  -4  10        5.83      -14.90     23.52 o 
  -7  -4  10        2.15      -20.33     20.33 o 
  -6  -4  10        0.78      -17.74     17.74 o 
  -5  -4  10       16.20       -0.82     11.32 o 
  -4  -4  10        3.25        0.73      9.59 o 
  -3  -4  10        9.04        4.84      7.10 o 
  -2  -4  10      164.12      197.79      7.90 o 
  -1  -4  10      257.39      286.11     12.26 o 
   0  -4  10      236.96      250.64     10.04 o 
   1  -4  10       54.89       60.32      7.63 o 
   2  -4  10      156.72      177.48      7.12 o 
   3  -4  10      592.52      588.62     16.42 o 
   4  -4  10        2.76       10.98      9.86 o 
   5  -4  10        0.56       -9.67     10.03 o 
   6  -4  10      119.46      116.10     18.66 o 
   7  -4  10       32.98       54.06     17.62 o 
   8  -4  10        1.67      -19.99     19.99 o 
  -9  -3  10       11.04       -2.33     25.11 o 
  -8  -3  10      130.48      121.23     24.74 o 
  -7  -3  10       72.59       73.73     21.30 o 
  -6  -3  10       98.49       89.18     18.76 o 
  -5  -3  10     1534.80     1556.90     50.79 o 
  -4  -3  10      501.73      524.49     17.92 o 
  -3  -3  10        4.57        6.04      6.49 o 
  -2  -3  10      233.00      198.50      9.56 o 
  -1  -3  10     1619.88     1542.49     40.15 o 
   0  -3  10      378.39      397.27     15.67 o 
   1  -3  10       28.54       21.61      5.83 o 
   2  -3  10      546.80      494.91     24.59 o 
   3  -3  10      408.58      391.20     13.94 o 
   4  -3  10       51.62       49.87      7.61 o 
   5  -3  10      274.98      283.14     17.34 o 
   6  -3  10       49.74       67.42     32.47 o 
   7  -3  10        2.57      -11.63     17.55 o 
   8  -3  10        0.98       -1.33     20.44 o 
 -10  -2  10       12.05       -9.02     26.38 o 
  -9  -2  10       12.09       -7.40     23.88 o 
  -8  -2  10       20.21       10.38     21.16 o 
  -7  -2  10       94.31       75.54     20.00 o 
  -6  -2  10       21.03       -9.09     16.41 o 
  -5  -2  10      102.79      109.81     20.64 o 
  -4  -2  10      651.81      572.11     21.39 o 
  -3  -2  10     1744.75     1639.87     60.65 o 
  -2  -2  10       21.04       16.73      4.96 o 
  -1  -2  10      559.09      587.33     20.26 o 
   0  -2  10     2465.33     2422.70     86.71 o 
   1  -2  10      329.24      368.71     20.05 o 
   2  -2  10       23.28       23.69      7.05 o 
   3  -2  10     1528.71     1709.13     97.91 o 
   4  -2  10       94.54      105.99     12.51 o 
   5  -2  10      155.53      155.35     28.76 o 
   6  -2  10       83.75       73.93     15.17 o 
   7  -2  10      117.61       99.10     41.93 o 
   8  -2  10        4.10       17.14     28.47 o 
 -10  -1  10        9.73        3.28     25.47 o 
  -9  -1  10        6.24        4.47     30.78 o 
  -8  -1  10        3.10       25.10     20.50 o 
  -7  -1  10      104.61       99.93     19.30 o 
  -6  -1  10       11.61       -4.20     15.32 o 
  -5  -1  10      308.52      285.13     14.92 o 
  -4  -1  10       84.76       93.47      9.50 o 
  -3  -1  10      323.38      285.04     10.12 o 
  -2  -1  10      114.49      105.00      5.19 o 
  -1  -1  10       28.45       31.40      5.71 o 
   0  -1  10       11.27       -6.71      6.89 o 
   1  -1  10       23.62       30.29     12.43 o 
   2  -1  10       73.00       82.59     11.13 o 
   3  -1  10      209.30      252.17     19.92 o 
   4  -1  10        0.10      -11.30     11.30 o 
   5  -1  10       19.01        2.54     15.66 o 
   6  -1  10       58.66       46.39     15.29 o 
   7  -1  10        0.41       -8.83     17.62 o 
 -10   0  10       14.52       29.73     25.50 o 
  -9   0  10       32.07       32.15     22.62 o 
  -8   0  10        0.67        0.90     19.17 o 
  -7   0  10       15.52       26.33     23.76 o 
  -6   0  10      287.70      321.65     23.47 o 
  -5   0  10      169.23      171.10     12.62 o 
  -4   0  10        7.19        2.39      8.30 o 
  -3   0  10     1274.03     1243.68     34.16 o 
  -2   0  10     1193.10     1160.48     44.75 o 
  -1   0  10      173.95      226.92     14.54 o 
   0   0  10      195.05      194.87     13.31 o 
   1   0  10      942.96     1036.57     45.23 o 
   2   0  10      355.39      428.30     19.01 o 
   3   0  10       51.50       58.62     20.67 o 
   4   0  10      113.32      128.89     56.11 o 
   5   0  10      143.84       92.66     20.45 o 
   6   0  10       21.95        5.08     15.16 o 
   7   0  10        6.43      -11.16     17.88 o 
 -10   1  10        0.00       -3.78     23.77 o 
  -9   1  10        0.04      -21.53     21.53 o 
  -8   1  10        0.96      -13.67     19.48 o 
  -7   1  10        3.91       -8.17     16.74 o 
  -6   1  10      120.94      139.95     12.63 o 
  -5   1  10      136.13      127.81      9.75 o 
  -4   1  10       22.26        1.71      7.31 o 
  -3   1  10        0.56       13.90      6.32 o 
  -2   1  10      424.88      465.67     24.88 o 
  -1   1  10      196.01      170.66      9.54 o 
   0   1  10       65.15       68.50      9.10 o 
   1   1  10       42.17       45.73     14.03 o 
   2   1  10      357.72      403.92     36.23 o 
   3   1  10      136.54      149.70     25.86 o 
   4   1  10        4.12      -11.32     14.12 o 
   5   1  10       27.32       -7.58     21.13 o 
   6   1  10       75.60       45.47     15.41 o 
   7   1  10        0.19      -26.99     28.39 o 
 -10   2  10        1.13      -23.99     23.99 o 
  -9   2  10       13.22       15.73     22.18 o 
  -8   2  10        6.23        3.13     19.31 o 
  -7   2  10       16.17        3.76     17.30 o 
  -6   2  10       56.07       56.14     12.48 o 
  -5   2  10      298.13      340.95     27.24 o 
  -4   2  10      226.25      227.81     14.76 o 
  -3   2  10        0.11       -0.18      9.59 o 
  -2   2  10       94.84      122.22      9.00 o 
  -1   2  10      176.60      214.41     10.46 o 
   0   2  10        6.08       -8.01     12.88 o 
   1   2  10        8.69       21.58     14.47 o 
   2   2  10      130.73      158.29     27.71 o 
   3   2  10       47.16       38.98     16.93 o 
   4   2  10        0.24       15.96     16.84 o 
   5   2  10        0.47       -8.16     22.75 o 
   6   2  10        9.06        6.83     26.49 o 
 -10   3  10        9.40       11.68     32.60 o 
  -9   3  10        2.39       -2.39     25.73 o 
  -8   3  10       10.45       11.86     43.36 o 
  -7   3  10      230.58      213.33     22.23 o 
  -6   3  10        3.45       12.44     16.55 o 
  -5   3  10       82.56       81.88      9.92 o 
  -4   3  10      293.02      323.43     23.77 o 
  -3   3  10       59.38       51.37      9.69 o 
  -2   3  10       22.15       28.01      8.49 o 
  -1   3  10      741.64      730.01     17.51 o 
   0   3  10      770.14      812.75     31.94 o 
   1   3  10       30.67       36.71      7.42 o 
   2   3  10      100.29      122.28      9.91 o 
   3   3  10      177.42      211.20     29.80 o 
   4   3  10       46.48       15.67     20.99 o 
   5   3  10        2.33      -23.76     23.76 o 
   6   3  10       56.36       50.10     28.32 o 
  -9   4  10        0.21      -22.90     22.90 o 
  -8   4  10       17.68        8.95     21.19 o 
  -7   4  10        6.20        8.86     19.69 o 
  -6   4  10        4.53      -12.93     13.37 o 
  -5   4  10        0.01       11.48     30.19 o 
  -4   4  10        2.03        1.66     10.35 o 
  -3   4  10        3.95       -3.04      9.55 o 
  -2   4  10       23.22       37.81      7.93 o 
  -1   4  10       33.54       47.45      5.79 o 
   0   4  10       33.66       20.34      6.56 o 
   1   4  10       94.83       72.39      9.42 o 
   2   4  10       14.16       23.41     10.77 o 
   3   4  10        3.96       26.60     19.41 o 
   4   4  10       20.33       12.76     22.03 o 
   5   4  10        2.41      -25.81     25.81 o 
   6   4  10        5.40      -29.11     29.11 o 
  -9   5  10       11.11       29.64     24.93 o 
  -8   5  10        7.30      -19.13     22.53 o 
  -7   5  10       25.19       27.79     19.90 o 
  -6   5  10       67.05       33.20     15.02 o 
  -5   5  10        0.52       -5.05     17.33 o 
  -4   5  10        3.18       14.75     13.84 o 
  -3   5  10      111.00      106.08     12.59 o 
  -2   5  10      170.33      218.23     11.42 o 
  -1   5  10       34.30       36.62      8.16 o 
   0   5  10        7.29        1.68      7.92 o 
   1   5  10      226.42      250.81     12.47 o 
   2   5  10       67.59       66.41      9.62 o 
   3   5  10       13.97       16.71     11.86 o 
   4   5  10        5.72       -5.46     13.88 o 
   5   5  10       13.27      -22.64     27.93 o 
  -9   6  10        1.78        0.89     26.29 o 
  -8   6  10        5.91       -8.48     23.16 o 
  -7   6  10       10.94       -7.57     20.55 o 
  -6   6  10       10.67       28.75     29.51 o 
  -5   6  10        7.59        5.10     19.36 o 
  -4   6  10        1.27       -2.49     17.01 o 
  -3   6  10        0.82        3.35     16.15 o 
  -2   6  10      185.39      184.75     15.52 o 
  -1   6  10        2.04      -12.12     12.12 o 
   0   6  10        0.39       -0.27     10.10 o 
   1   6  10       65.09       57.19     10.86 o 
   2   6  10       34.50       22.47     13.91 o 
   3   6  10        1.40        4.46     14.24 o 
   4   6  10        6.16        0.43     26.56 o 
  -8   7  10        0.51      -36.16     36.16 o 
  -7   7  10        0.28        3.23     34.22 o 
  -6   7  10       19.80       31.41     31.02 o 
  -5   7  10        8.89        9.20     28.61 o 
  -4   7  10       14.60       -4.38     26.09 o 
  -3   7  10        8.70       22.36     24.69 o 
  -2   7  10        0.04        8.16     22.86 o 
  -1   7  10       12.91       19.17     23.38 o 
   0   7  10       21.61       25.88     14.66 o 
   1   7  10        9.53        0.64     14.78 o 
   2   7  10        7.70       -2.37     15.38 o 
   3   7  10        0.79      -13.13     16.46 o 
  -7   8  10        9.99       11.36     36.80 o 
  -6   8  10        0.26       -4.38     33.46 o 
  -5   8  10       59.86       53.95     31.49 o 
  -4   8  10        0.61       40.18     29.36 o 
  -3   8  10       39.81       54.20     28.18 o 
  -2   8  10       31.01       29.47     26.09 o 
  -1   8  10       23.41       27.19     17.41 o 
   0   8  10       17.84       27.63     38.46 o 
   1   8  10        4.46        2.18     16.94 o 
   2   8  10       26.49       48.17     23.13 o 
   3   8  10        5.94      -16.25     23.54 o 
  -6   9  10        0.94       -7.73     34.50 o 
  -5   9  10       11.44       29.69     32.42 o 
  -4   9  10       51.30       42.95     31.49 o 
  -3   9  10       13.56       -9.45     29.65 o 
  -2   9  10        0.47       20.67     27.06 o 
  -1   9  10        7.25       16.12     18.20 o 
   0   9  10       14.19       25.66     22.68 o 
   1   9  10        5.81       -4.24     18.76 o 
  -5  10  10        4.17       40.97     36.95 o 
  -4  10  10        2.38       10.71     34.94 o 
  -3  10  10        7.65       -7.19     30.37 o 
  -2  10  10        2.39       38.57     30.84 o 
  -1  10  10        2.01       31.84     29.33 o 
   0 -14  11       16.08        0.68     21.64 o 
   1 -14  11        9.42       35.69     32.06 o 
  -3 -13  11        0.09        4.03     31.13 o 
  -2 -13  11       73.74       39.54     31.56 o 
  -1 -13  11       51.31       68.69     20.60 o 
   0 -13  11       64.47       85.22     21.12 o 
   1 -13  11       24.64       14.43     20.34 o 
   2 -13  11        3.11      -27.64     27.64 o 
   3 -13  11      108.35      108.44     30.55 o 
   4 -13  11        0.60        2.19     29.11 o 
  -4 -12  11        0.51       -2.62     29.87 o 
  -3 -12  11      130.29      146.57     34.47 o 
  -2 -12  11        0.69      -10.14     28.61 o 
  -1 -12  11        0.43      -27.82     27.82 o 
   0 -12  11        0.69       -4.75     22.34 o 
   1 -12  11        5.57      -17.80     17.80 o 
   2 -12  11       22.15       23.25     26.38 o 
   3 -12  11       46.94       56.11     26.92 o 
   4 -12  11       32.84       -3.16     26.85 o 
   5 -12  11        4.99      -28.36     28.36 o 
  -5 -11  11        0.72        0.72     28.75 o 
  -4 -11  11      118.44       87.16     30.16 o 
  -3 -11  11       68.69       67.03     29.72 o 
  -2 -11  11      230.64      253.25     36.12 o 
  -1 -11  11        8.99       10.75     16.16 o 
   0 -11  11      287.28      314.30     17.84 o 
   1 -11  11       43.40       61.70     13.78 o 
   2 -11  11       11.83        3.24     15.41 o 
   3 -11  11       46.61       26.57     16.26 o 
   4 -11  11       69.14       66.71     18.31 o 
   5 -11  11       24.87       57.54     29.51 o 
   6 -11  11       16.20       77.46     33.97 o 
  -6 -10  11        9.88       33.13     23.18 o 
  -5 -10  11        7.53        1.55     27.50 o 
  -4 -10  11       24.68       12.26     26.56 o 
  -3 -10  11      272.17      279.31     35.40 o 
  -2 -10  11        4.64       -5.89     14.74 o 
  -1 -10  11        0.46        3.31     14.29 o 
   0 -10  11       26.96       37.54     15.71 o 
   1 -10  11      182.23      190.26     14.60 o 
   2 -10  11       84.78       82.10     13.38 o 
   3 -10  11        3.41       12.14     14.89 o 
   4 -10  11       37.51       42.28     16.61 o 
   5 -10  11       24.59        9.04     18.08 o 
   6 -10  11       33.10       18.47     19.14 o 
  -7  -9  11        2.79      -28.15     28.15 o 
  -6  -9  11       49.75       88.24     33.05 o 
  -5  -9  11      158.58      149.62     24.84 o 
  -4  -9  11       31.64       35.55     25.41 o 
  -3  -9  11        5.91       -5.10     14.20 o 
  -2  -9  11      166.84      128.18     17.27 o 
  -1  -9  11        7.40       18.91     10.39 o 
   0  -9  11       26.39       39.07      9.00 o 
   1  -9  11      153.30      181.21     20.08 o 
   2  -9  11       40.41       40.82     11.20 o 
   3  -9  11       12.54       12.69     13.87 o 
   4  -9  11       33.25       43.24     24.19 o 
   5  -9  11       12.77        9.47     17.50 o 
   6  -9  11        0.18      -14.86     14.86 o 
   7  -9  11       27.23       33.61     26.74 o 
  -7  -8  11        3.85        0.11     26.54 o 
  -6  -8  11       31.49       37.17     32.82 o 
  -5  -8  11      268.74      304.52     27.62 o 
  -4  -8  11      171.90      214.83     22.78 o 
  -3  -8  11        0.08      -14.05     21.35 o 
  -2  -8  11      170.92      217.20     29.11 o 
  -1  -8  11      914.96      892.98     26.79 o 
   0  -8  11      630.34      652.19     32.09 o 
   1  -8  11      219.27      226.76     10.20 o 
   2  -8  11      793.69      771.33     20.90 o 
   3  -8  11      108.48      102.12     13.87 o 
   4  -8  11       33.59       12.48     19.98 o 
   5  -8  11       56.08       67.08     22.32 o 
   6  -8  11      144.73      149.83     16.16 o 
   7  -8  11        6.14       34.89     19.21 o 
  -8  -7  11        6.60       16.47     28.50 o 
  -7  -7  11        0.39      -21.07     25.23 o 
  -6  -7  11       46.75       53.74     23.07 o 
  -5  -7  11        3.94      -12.03     18.88 o 
  -4  -7  11       12.64       36.29     18.19 o 
  -3  -7  11       66.13       89.68     23.94 o 
  -2  -7  11       35.67       38.84     12.15 o 
  -1  -7  11      220.26      248.78     13.81 o 
   0  -7  11        7.90       11.37      6.86 o 
   1  -7  11       99.19      103.13      7.61 o 
   2  -7  11      114.43      116.51     11.66 o 
   3  -7  11      261.41      289.07     14.68 o 
   4  -7  11       25.09       35.49     10.38 o 
   5  -7  11       25.17       29.08     12.04 o 
   6  -7  11       12.10       30.37     13.55 o 
   7  -7  11       52.71       50.22     19.15 o 
  -8  -6  11        7.36       70.51     28.14 o 
  -7  -6  11      261.72      292.56     30.58 o 
  -6  -6  11       78.64       84.17     22.71 o 
  -5  -6  11        0.91       45.36     20.11 o 
  -4  -6  11      292.23      361.85     71.42 o 
  -3  -6  11      252.49      285.90     18.59 o 
  -2  -6  11     1131.91     1261.42     47.02 o 
  -1  -6  11     1101.98     1047.68     29.61 o 
   0  -6  11      795.17      830.08     21.95 o 
   1  -6  11      623.83      586.90     29.89 o 
   2  -6  11      149.28      127.92      9.94 o 
   3  -6  11      367.92      372.34     14.23 o 
   4  -6  11       84.61       87.78     10.44 o 
   5  -6  11        0.85       -9.47     11.77 o 
   6  -6  11       44.44       39.29     13.48 o 
   7  -6  11       36.19       44.44     17.93 o 
  -9  -5  11        0.10      -27.65     27.65 o 
  -8  -5  11        7.00        8.56     25.75 o 
  -7  -5  11       80.03       22.82     34.72 o 
  -6  -5  11       17.59       36.03     20.03 o 
  -5  -5  11       24.13       43.96     17.97 o 
  -4  -5  11      141.46      136.99     17.04 o 
  -3  -5  11      713.99      732.88     31.30 o 
  -2  -5  11      539.17      507.21     16.62 o 
  -1  -5  11        5.24       -5.22      5.22 o 
   0  -5  11      224.95      259.55      9.93 o 
   1  -5  11      310.45      366.35     13.95 o 
   2  -5  11      582.42      541.29     13.94 o 
   3  -5  11        1.38        5.60      6.02 o 
   4  -5  11      398.15      423.60     17.73 o 
   5  -5  11      137.65      142.74     12.73 o 
   6  -5  11       63.01       68.37     15.61 o 
   7  -5  11       15.86       14.65     17.33 o 
  -9  -4  11        5.34      -30.78     30.78 o 
  -8  -4  11       27.40        8.49     24.68 o 
  -7  -4  11        4.13      -17.56     20.99 o 
  -6  -4  11        5.75        6.87     19.09 o 
  -5  -4  11       34.99       51.64     17.33 o 
  -4  -4  11       78.51       68.89      9.34 o 
  -3  -4  11      132.26      144.57      9.86 o 
  -2  -4  11      292.46      344.37     12.54 o 
  -1  -4  11        5.51        8.48      6.36 o 
   0  -4  11        8.38        5.08      7.75 o 
   1  -4  11      127.58      143.89     12.74 o 
   2  -4  11       58.59       40.57      7.62 o 
   3  -4  11       75.47       71.61     25.16 o 
   4  -4  11       15.19       19.88     22.03 o 
   5  -4  11        9.17       -7.21     10.30 o 
   6  -4  11        4.46       21.98     14.36 o 
   7  -4  11       17.03       24.95     17.89 o 
  -9  -3  11       33.75       -5.47     27.23 o 
  -8  -3  11       58.29        6.79     58.01 o 
  -7  -3  11        0.64        8.65     20.22 o 
  -6  -3  11      120.31      148.05     20.22 o 
  -5  -3  11     1382.73     1302.32     42.60 o 
  -4  -3  11      112.84      127.88     11.45 o 
  -3  -3  11       12.14        8.40      5.65 o 
  -2  -3  11     1297.48     1257.52     33.43 o 
  -1  -3  11      947.07      907.79     47.82 o 
   0  -3  11      140.66      127.32      9.03 o 
   1  -3  11      419.62      445.07     22.53 o 
   2  -3  11     1319.75     1412.12     80.61 o 
   4  -3  11        3.01        4.61     11.94 o 
   5  -3  11      183.66      182.02     42.38 o 
   6  -3  11       49.48       44.72     14.22 o 
   7  -3  11        2.24        6.65     27.14 o 
  -9  -2  11       12.25        0.99     24.48 o 
  -8  -2  11        3.78      -19.19     21.36 o 
  -7  -2  11        0.51       -1.22     19.07 o 
  -6  -2  11       22.48       19.39     16.84 o 
  -5  -2  11        0.98       -3.54     10.37 o 
  -4  -2  11      197.64      200.62     12.20 o 
  -3  -2  11        6.07        6.93      5.78 o 
  -2  -2  11       69.11       78.33      5.35 o 
  -1  -2  11      406.91      350.32     16.85 o 
   0  -2  11      331.52      290.38     17.76 o 
   1  -2  11      212.53      225.04     15.61 o 
   2  -2  11       27.14       -7.22     19.34 o 
   4  -2  11        5.16       13.17     14.59 o 
   5  -2  11       72.85       64.19     15.46 o 
   6  -2  11       80.06       92.01     23.90 o 
   7  -2  11       15.53       12.40     26.71 o 
 -10  -1  11        4.71      -33.64     33.89 o 
  -9  -1  11        1.45        5.57     23.60 o 
  -8  -1  11       35.72       20.38     21.38 o 
  -7  -1  11      180.60      216.16     22.45 o 
  -6  -1  11      103.06       98.22     17.27 o 
  -5  -1  11        1.57       18.28     11.20 o 
  -4  -1  11      802.82      792.08     22.67 o 
  -3  -1  11      334.03      325.14     11.27 o 
  -2  -1  11       12.68        7.32      4.33 o 
  -1  -1  11      654.12      700.97     26.00 o 
   0  -1  11      274.21      296.18     18.92 o 
   1  -1  11      285.84      355.61     22.47 o 
   2  -1  11      141.19      189.42     27.78 o 
   3  -1  11      201.09      160.70     26.96 o 
   4  -1  11        6.66       -2.24     12.15 o 
   5  -1  11        5.88        2.30     18.73 o 
   6  -1  11       46.81       70.91     23.72 o 
   7  -1  11        1.06       21.49     26.45 o 
 -10   0  11       17.15        0.29     33.21 o 
  -9   0  11        1.95      -13.55     22.38 o 
  -8   0  11        2.52        0.20     27.10 o 
  -7   0  11       32.32       29.57     18.18 o 
  -6   0  11       51.73       59.19     16.36 o 
  -5   0  11        0.46       -0.11     10.03 o 
  -4   0  11       29.06       24.97      8.94 o 
  -3   0  11      770.85      764.22     38.26 o 
  -2   0  11     1288.83     1086.44     46.28 o 
  -1   0  11      131.17      141.73      7.71 o 
   0   0  11      606.45      749.81     35.02 o 
   1   0  11      381.78      374.30     23.20 o 
   2   0  11      362.41      424.87     38.93 o 
   3   0  11      203.27      191.61     30.44 o 
   4   0  11      115.98      111.36     28.79 o 
   5   0  11      142.35       82.95     20.77 o 
   6   0  11        0.24      -23.33     23.33 o 
   7   0  11       18.92      -27.06     27.06 o 
 -10   1  11        2.12      -31.81     31.99 o 
  -9   1  11        2.75      -16.45     43.71 o 
  -8   1  11       16.65        5.57     27.78 o 
  -7   1  11       19.68       55.20     30.19 o 
  -6   1  11        1.49       -1.20     10.64 o 
  -5   1  11       10.54        9.69      8.50 o 
  -4   1  11       13.75        4.70     10.14 o 
  -3   1  11      111.55      144.73      8.94 o 
  -2   1  11        4.26        0.13      6.94 o 
  -1   1  11       14.11       11.39      7.19 o 
   0   1  11        0.91       -8.66     13.04 o 
   1   1  11        4.64       -5.18     22.68 o 
   2   1  11        0.39       10.82     24.62 o 
   4   1  11        0.53       -7.48     17.83 o 
   5   1  11        0.88      -21.31     21.31 o 
   6   1  11        8.34      -24.26     24.26 o 
  -9   2  11       10.45       32.46     23.11 o 
  -8   2  11        0.51       13.40     20.15 o 
  -7   2  11        1.87      -17.41     17.41 o 
  -6   2  11       69.26       93.76     14.92 o 
  -5   2  11      249.61      270.47     21.54 o 
  -4   2  11       61.07       59.67      9.80 o 
  -3   2  11       14.24       10.35      7.29 o 
  -2   2  11      958.68      982.96     75.01 o 
  -1   2  11      133.62      108.42     10.52 o 
   0   2  11        0.30       -2.84     21.82 o 
   1   2  11       25.09       69.19     24.44 o 
   2   2  11      452.32      476.49     43.78 o 
   3   2  11       13.71        3.06     16.43 o 
   4   2  11        3.07        7.55     19.91 o 
   5   2  11       30.61      -17.79     22.97 o 
   6   2  11        6.05      -25.95     25.95 o 
  -9   3  11       30.91       15.17     23.09 o 
  -8   3  11        4.98      -16.44     27.23 o 
  -7   3  11       36.23       30.19     28.34 o 
  -6   3  11        9.46       11.27     13.32 o 
  -5   3  11       54.09       47.35      9.89 o 
  -4   3  11       54.34       68.43     10.87 o 
  -3   3  11       22.10       22.19      9.48 o 
  -2   3  11      163.26      190.69      9.68 o 
  -1   3  11      206.75      219.46      9.98 o 
   0   3  11       11.83       34.47     22.82 o 
   1   3  11       38.53       31.56     25.77 o 
   2   3  11       43.63       41.00     10.01 o 
   3   3  11       58.38       27.14     18.08 o 
   4   3  11       10.42      -20.56     20.56 o 
   5   3  11        0.39       58.23     25.45 o 
   6   3  11       30.23      -27.39     27.39 o 
  -9   4  11       36.54       41.38     24.74 o 
  -8   4  11       10.59       -8.96     21.60 o 
  -7   4  11       64.15       61.01     30.62 o 
  -6   4  11        0.86      -13.84     13.84 o 
  -5   4  11       45.16       47.24     12.80 o 
  -4   4  11       14.79       43.96     11.40 o 
  -3   4  11      208.58      183.80     15.73 o 
  -2   4  11       67.91       43.38     10.55 o 
  -1   4  11       49.74       61.85     12.15 o 
   0   4  11        3.71       -0.44      8.49 o 
   1   4  11        3.96       16.02     10.22 o 
   2   4  11       24.70       33.74     11.61 o 
   3   4  11       16.99       12.80     19.66 o 
   4   4  11        1.61        3.16     23.18 o 
   5   4  11        0.33      -26.35     26.35 o 
  -9   5  11        4.78       -7.37     38.35 o 
  -8   5  11        0.65      -34.18     34.18 o 
  -7   5  11       33.86       22.10     32.28 o 
  -6   5  11       41.58       47.40     20.15 o 
  -5   5  11        0.19       11.22     28.16 o 
  -4   5  11       65.41       97.23     33.17 o 
  -3   5  11       83.82      108.06     23.88 o 
  -2   5  11       35.80       34.60     19.85 o 
  -1   5  11       50.45       71.31      9.32 o 
   0   5  11       50.29       43.22      9.46 o 
   1   5  11      277.62      276.88     30.59 o 
   2   5  11       16.90       22.65     13.11 o 
   3   5  11       17.03      -10.35     22.00 o 
   4   5  11        9.34      -14.52     25.34 o 
  -8   6  11        0.04       -3.45     37.56 o 
  -7   6  11        3.34       23.07     34.47 o 
  -6   6  11        1.48       22.36     30.62 o 
  -5   6  11        0.07      -12.29     27.64 o 
  -4   6  11       21.85        9.24     25.12 o 
  -3   6  11       21.79      -17.47     22.18 o 
  -2   6  11       24.69        9.66     12.93 o 
  -1   6  11        0.94       12.25     10.26 o 
   0   6  11        3.78        2.54     10.33 o 
   1   6  11       13.89       -1.43     11.92 o 
   2   6  11       13.11       17.04     22.64 o 
   3   6  11        5.91       52.87     25.70 o 
   4   6  11       21.94       12.83     28.97 o 
  -8   7  11        1.30      -38.82     38.82 o 
  -7   7  11        1.64        4.46     34.83 o 
  -6   7  11        9.35      -17.94     32.13 o 
  -5   7  11        3.75      -20.56     28.68 o 
  -4   7  11        9.79       16.28     26.20 o 
  -3   7  11       13.98       11.39     25.23 o 
  -2   7  11       15.69       11.50     23.83 o 
  -1   7  11       18.08       26.22     25.21 o 
   0   7  11       28.47       24.55     20.58 o 
   1   7  11       41.89       60.07     15.29 o 
   2   7  11        2.22        3.88     25.70 o 
   3   7  11        7.93       -5.64     28.18 o 
  -7   8  11        2.65       48.31     39.54 o 
  -6   8  11       29.26       26.71     35.01 o 
  -5   8  11        0.23        5.46     31.59 o 
  -4   8  11        0.19      -26.31     27.46 o 
  -3   8  11        7.52        9.92     27.93 o 
  -2   8  11       35.09       58.98     26.88 o 
  -1   8  11        1.96      -11.01     19.10 o 
   0   8  11        2.24       -6.80     17.13 o 
   1   8  11       12.01       29.42     17.32 o 
   2   8  11        2.75        2.98     29.47 o 
  -5   9  11        6.20        9.60     33.68 o 
  -4   9  11        3.16       44.53     33.07 o 
  -3   9  11       29.67       74.87     31.38 o 
  -2   9  11        4.87       13.55     28.25 o 
  -1   9  11       17.25       16.78     19.08 o 
   0   9  11       19.94       59.00     19.36 o 
  -2 -13  12       86.85      100.03     34.76 o 
  -1 -13  12        4.28        4.56     24.84 o 
   0 -13  12        1.24      -24.84     24.84 o 
   1 -13  12        3.16       -2.23     26.56 o 
   2 -13  12       34.18      -16.25     28.65 o 
   3 -13  12       13.90      -27.60     27.60 o 
  -4 -12  12       89.03       78.07     34.22 o 
  -3 -12  12      119.65      127.74     35.33 o 
  -2 -12  12      155.66      123.35     34.07 o 
  -1 -12  12        4.21      -19.20     19.20 o 
   0 -12  12       56.73       21.10     23.33 o 
   1 -12  12       11.57       23.54     24.48 o 
   2 -12  12       71.90       47.23     27.46 o 
   3 -12  12       33.56       45.47     27.60 o 
   4 -12  12       22.84       17.79     28.47 o 
  -5 -11  12       77.95       81.52     32.60 o 
  -4 -11  12       75.83       75.48     31.70 o 
  -3 -11  12       80.41      100.17     32.28 o 
  -2 -11  12        0.35      -15.06     29.15 o 
  -1 -11  12      143.75      157.17     20.92 o 
   0 -11  12      180.98      201.47     16.24 o 
   1 -11  12        7.25       -8.96     14.79 o 
   2 -11  12        0.88      -15.49     15.49 o 
   3 -11  12       36.98        0.22     32.46 o 
   4 -11  12       87.69       59.41     19.71 o 
   5 -11  12       15.76       38.31     20.51 o 
  -6 -10  12       40.78       19.41     30.48 o 
  -5 -10  12       51.03       62.29     30.44 o 
  -4 -10  12       49.36       28.93     27.71 o 
  -3 -10  12       47.34       47.81     17.07 o 
  -2 -10  12        3.49      -10.23     15.89 o 
  -1 -10  12        8.34        0.90     11.54 o 
   0 -10  12       43.22       33.99     18.24 o 
   1 -10  12       14.44        3.99     14.56 o 
   2 -10  12       32.11       21.47     14.77 o 
   3 -10  12        1.59      -15.12     15.12 o 
   4 -10  12        2.18      -14.77     16.79 o 
   5 -10  12       24.79       16.52     19.31 o 
   6 -10  12       33.34       23.68     16.52 o 
  -7  -9  12       23.44       12.53     29.80 o 
  -6  -9  12      107.86      142.05     32.67 o 
  -5  -9  12       92.40       34.36     31.02 o 
  -4  -9  12       18.80       21.89     26.96 o 
  -3  -9  12      210.57      215.95     32.60 o 
  -2  -9  12      353.59      335.68     27.69 o 
  -1  -9  12       11.66        5.06     11.07 o 
   0  -9  12        5.66       38.44     11.43 o 
   1  -9  12      225.90      221.67     14.98 o 
   2  -9  12      148.73      132.13     15.48 o 
   3  -9  12       15.80        7.81     14.56 o 
   4  -9  12      109.60       98.34     17.23 o 
   5  -9  12       65.26       46.56     14.12 o 
   6  -9  12        0.15        5.88     15.37 o 
  -7  -8  12       18.02       14.74     27.89 o 
  -6  -8  12      111.04      110.54     26.02 o 
  -5  -8  12       42.68       52.59     22.71 o 
  -4  -8  12        5.94      -18.76     26.42 o 
  -3  -8  12      100.93       74.72     25.70 o 
  -2  -8  12      278.75      285.74     32.82 o 
  -1  -8  12       87.92       87.07      9.48 o 
   0  -8  12        0.19       -1.10      7.66 o 
   1  -8  12      193.97      181.54     13.61 o 
   2  -8  12      188.83      184.35     10.86 o 
   3  -8  12      143.91      141.28     15.40 o 
   4  -8  12        0.28       -1.83     15.71 o 
   5  -8  12       44.63       31.59     13.15 o 
   6  -8  12       67.78       79.23     15.58 o 
  -8  -7  12        6.12      -10.24     29.22 o 
  -7  -7  12       29.08      -15.43     25.84 o 
  -6  -7  12        3.15        1.08     22.57 o 
  -5  -7  12      100.68      125.88     21.96 o 
  -4  -7  12      234.83      287.05     24.38 o 
  -3  -7  12       39.94       65.45     24.44 o 
  -2  -7  12      411.44      412.10     18.05 o 
  -1  -7  12      116.05      111.69     14.09 o 
   0  -7  12      348.25      334.96     13.60 o 
   1  -7  12      511.14      481.26     15.11 o 
   2  -7  12       11.64        1.44      9.70 o 
   3  -7  12        2.29      -11.36     11.36 o 
   4  -7  12       21.01       32.60     10.90 o 
   5  -7  12       58.50       68.86     15.25 o 
   6  -7  12        6.81        2.74     32.28 o 
   7  -7  12       33.29       38.80     19.10 o 
  -8  -6  12       89.60       72.06     29.30 o 
  -7  -6  12      151.71      180.93     28.08 o 
  -6  -6  12        0.27      -19.34     21.02 o 
  -5  -6  12      258.05      309.19     25.78 o 
  -4  -6  12      212.42      275.90     22.43 o 
  -3  -6  12      221.87      239.81     52.22 o 
  -2  -6  12        6.48       -1.75      8.73 o 
  -1  -6  12     1362.42     1281.82     35.33 o 
   0  -6  12      625.50      607.79     17.47 o 
   1  -6  12      339.03      304.26     16.04 o 
   2  -6  12      331.76      355.06     16.12 o 
   3  -6  12      343.34      347.60     32.09 o 
   4  -6  12      111.86      135.63     11.95 o 
   5  -6  12        0.18      -16.44     21.96 o 
   6  -6  12       91.48      111.18     16.89 o 
   7  -6  12       44.50       38.02     18.27 o 
  -9  -5  12       11.75      -28.29     28.29 o 
  -8  -5  12        1.41      -21.93     25.68 o 
  -7  -5  12       27.30       43.02     23.84 o 
  -6  -5  12        8.27      -15.31     20.37 o 
  -5  -5  12       18.60       44.32     18.78 o 
  -4  -5  12      161.54      148.26     21.67 o 
  -3  -5  12       54.41       55.32     10.36 o 
  -2  -5  12      255.76      286.13     11.94 o 
  -1  -5  12       25.26       13.46      6.75 o 
   0  -5  12       39.10       39.12      6.03 o 
   1  -5  12      120.90      119.94     10.28 o 
   2  -5  12      153.24      144.02     10.33 o 
   3  -5  12       21.79       15.71     10.85 o 
   4  -5  12      133.10      159.41     31.86 o 
   5  -5  12       62.73       72.36     12.46 o 
   6  -5  12       22.02       13.59     15.11 o 
   7  -5  12       10.11       48.92     29.04 o 
  -9  -4  12        6.85       -7.80     27.69 o 
  -8  -4  12       14.71        7.46     24.54 o 
  -7  -4  12       82.91       71.12     27.17 o 
  -6  -4  12      123.59      155.69     28.84 o 
  -5  -4  12       79.31      100.56     18.38 o 
  -4  -4  12       99.27      109.58     15.64 o 
  -3  -4  12      299.35      304.81     11.46 o 
  -2  -4  12     1091.01     1028.22     28.19 o 
  -1  -4  12        0.74        3.75      5.42 o 
   0  -4  12      224.17      233.51     12.53 o 
   1  -4  12      887.52      813.45     80.02 o 
   2  -4  12       39.07       32.13     17.18 o 
   3  -4  12      149.89      150.65     30.07 o 
   4  -4  12      187.28      146.79     17.97 o 
   5  -4  12       13.63        9.02     18.47 o 
   6  -4  12        6.85       15.96     22.68 o 
   7  -4  12       20.85       28.86     27.78 o 
  -9  -3  12       18.20        6.06     26.65 o 
  -8  -3  12        0.20       25.53     24.11 o 
  -7  -3  12        3.08      -20.28     20.28 o 
  -6  -3  12      287.50      308.05     31.36 o 
  -5  -3  12      113.99      133.92     12.93 o 
  -4  -3  12       29.27       27.56      9.92 o 
  -3  -3  12       15.40       13.13      6.97 o 
  -2  -3  12      998.89      948.50     29.67 o 
  -1  -3  12      205.52      280.72     13.97 o 
   0  -3  12       32.82       22.32      6.93 o 
   1  -3  12      342.99      305.53     18.65 o 
   2  -3  12      327.31      290.88     25.23 o 
   4  -3  12       43.52       21.67     14.70 o 
   5  -3  12      104.45      104.52     19.77 o 
   6  -3  12       63.69       66.89     23.94 o 
   7  -3  12        1.43      -21.13     26.88 o 
  -9  -2  12        5.79       -4.54     24.54 o 
  -8  -2  12        5.03      -16.74     21.28 o 
  -7  -2  12        1.33       16.09     19.65 o 
  -6  -2  12       47.41       82.71     18.60 o 
  -5  -2  12        2.40        0.86     10.62 o 
  -4  -2  12       23.29       34.89      6.94 o 
  -3  -2  12        3.73       10.06      6.34 o 
  -2  -2  12       56.60       67.85      8.15 o 
  -1  -2  12       87.54       71.03      8.23 o 
   0  -2  12        0.85       -9.45      9.45 o 
   1  -2  12      312.73      310.40     31.41 o 
   2  -2  12       59.70       48.70     23.40 o 
   3  -2  12       33.47       79.90     24.30 o 
   4  -2  12       16.88       15.71     14.31 o 
   5  -2  12        0.92      -14.02     18.26 o 
   6  -2  12        4.55      -13.01     22.90 o 
   7  -2  12        0.44       46.72     26.71 o 
  -9  -1  12       14.71       19.98     24.61 o 
  -8  -1  12       17.29       45.90     22.30 o 
  -7  -1  12      177.03      198.35     22.68 o 
  -6  -1  12        4.37       -3.77     15.98 o 
  -5  -1  12      487.18      462.75     19.80 o 
  -4  -1  12      553.69      546.88     20.46 o 
  -3  -1  12        2.08        0.13      5.68 o 
  -2  -1  12        2.59       -0.02      5.48 o 
  -1  -1  12     1066.15     1044.94     40.15 o 
   0  -1  12      202.56      282.16     19.64 o 
   1  -1  12       35.04       83.67     24.33 o 
   2  -1  12      487.66      466.17     41.33 o 
   3  -1  12      158.38      188.62     30.05 o 
   4  -1  12       92.39       76.74     13.70 o 
   5  -1  12       24.16        7.15     19.19 o 
   6  -1  12       46.83       33.39     23.22 o 
  -9   0  12        0.03       -8.56     23.53 o 
  -8   0  12       10.88       -0.78     20.48 o 
  -7   0  12        0.20      -15.24     18.19 o 
  -6   0  12       80.53       76.56     17.40 o 
  -5   0  12       49.62       52.90     11.63 o 
  -4   0  12       37.94       54.82      9.62 o 
  -3   0  12      450.21      396.70     15.54 o 
  -2   0  12        2.01       -4.71     16.35 o 
  -1   0  12       78.81       67.35      6.79 o 
   0   0  12       44.92       79.29     22.79 o 
   1   0  12      470.65      480.58     41.59 o 
   2   0  12        3.50      -12.22     25.55 o 
   4   0  12       48.96       18.69     16.79 o 
   5   0  12        2.34      -19.34     20.06 o 
   6   0  12        1.25        9.52     23.87 o 
  -9   1  12        0.09       -9.98     23.02 o 
  -8   1  12        4.35       -0.51     20.33 o 
  -7   1  12      135.04      138.00     20.64 o 
  -6   1  12       70.61       95.06     17.40 o 
  -5   1  12        7.08        9.94     10.43 o 
  -4   1  12       27.46       45.77      8.35 o 
  -3   1  12       89.24       94.09      8.88 o 
  -2   1  12      383.32      302.17     25.16 o 
  -1   1  12      430.64      417.84     21.46 o 
   0   1  12        8.64       20.02     22.21 o 
   1   1  12      186.66      219.50     30.30 o 
   2   1  12        1.34       28.86     26.81 o 
   4   1  12       67.07       34.61     18.83 o 
   5   1  12        3.58      -11.50     21.64 o 
   6   1  12        4.01       25.16     25.48 o 
  -9   2  12       13.48      -15.28     37.27 o 
  -8   2  12        0.16        2.73     20.52 o 
  -7   2  12        0.68      -21.82     21.82 o 
  -6   2  12       59.40       63.17     17.26 o 
  -5   2  12        4.95       -1.11      9.22 o 
  -4   2  12       26.95       24.98      8.47 o 
  -3   2  12      196.08      230.46     16.08 o 
  -2   2  12      322.44      306.98     23.25 o 
  -1   2  12       54.82       41.73     21.39 o 
   0   2  12        9.01       -8.27     23.40 o 
   1   2  12      287.93      315.75     35.12 o 
   3   2  12        2.02       23.58     16.79 o 
   4   2  12       20.22       33.93     20.42 o 
   5   2  12       24.62        0.79     23.36 o 
  -9   3  12        0.21       10.50     36.52 o 
  -8   3  12       19.52        3.59     31.70 o 
  -7   3  12        2.45       19.41     29.62 o 
  -6   3  12        6.59       15.17     26.99 o 
  -5   3  12        0.39       -3.10     14.70 o 
  -4   3  12        1.87        5.68     10.51 o 
  -3   3  12        1.54       -6.67      9.45 o 
  -2   3  12        0.37       18.68     19.19 o 
  -1   3  12        4.84       -2.57     11.32 o 
   0   3  12       10.45       14.47      9.79 o 
   2   3  12        1.15       -3.68     10.32 o 
   3   3  12       14.06       35.08     18.47 o 
   4   3  12        0.63      -11.79     21.46 o 
   5   3  12        8.53       11.90     24.94 o 
  -9   4  12       15.54       18.01     38.35 o 
  -8   4  12       15.68        6.54     34.68 o 
  -7   4  12       37.82       -1.22     30.05 o 
  -6   4  12       36.19       59.77     27.32 o 
  -5   4  12        9.39       10.30     28.66 o 
  -4   4  12      174.00      202.05     27.87 o 
  -3   4  12        0.34        5.69     10.49 o 
  -2   4  12       24.40       27.49     11.64 o 
  -1   4  12       63.64       71.65     13.73 o 
   0   4  12       34.70        3.82     10.10 o 
   1   4  12        5.30        9.06     13.01 o 
   2   4  12        0.75        6.72     12.22 o 
   3   4  12       60.50        9.63     20.56 o 
   4   4  12        3.53       22.21     24.51 o 
  -8   5  12       15.51       13.05     36.59 o 
  -7   5  12        0.75      -19.23     33.03 o 
  -6   5  12        5.33       -8.23     29.51 o 
  -5   5  12        5.12        7.73     20.02 o 
  -4   5  12        8.48       23.72     17.41 o 
  -3   5  12      100.07      117.35     12.95 o 
  -2   5  12       63.00       56.66     12.08 o 
  -1   5  12       10.61        9.14     11.55 o 
   0   5  12       75.29       81.17     23.51 o 
   1   5  12        7.04       19.61     12.93 o 
   2   5  12       37.00       53.16     21.89 o 
   3   5  12        1.62      -18.62     23.07 o 
   4   5  12        8.82      -18.19     26.17 o 
  -8   6  12        0.30      -37.42     37.42 o 
  -7   6  12        8.83       10.28     33.35 o 
  -6   6  12        1.82      -16.21     30.51 o 
  -5   6  12        0.07      -27.93     27.93 o 
  -4   6  12        1.34      -22.50     26.20 o 
  -3   6  12       66.30       70.34     24.44 o 
  -2   6  12        5.84       14.88     20.02 o 
  -1   6  12        0.82        2.72     15.69 o 
   0   6  12        6.30      -21.24     21.24 o 
   1   6  12        1.05       -5.18     23.04 o 
   2   6  12        2.19       10.60     24.94 o 
   3   6  12        1.83        7.44     26.85 o 
  -7   7  12        0.47        4.74     35.76 o 
  -6   7  12        5.61        9.49     33.64 o 
  -5   7  12        9.85       30.77     31.13 o 
  -4   7  12        0.85       10.24     27.96 o 
  -3   7  12       76.08       87.41     27.35 o 
  -2   7  12        0.67      -17.32     22.07 o 
  -1   7  12       16.46       -2.24     15.56 o 
   0   7  12        7.66       -2.91     24.98 o 
   1   7  12       22.55       26.81     26.67 o 
   2   7  12        8.88      -27.14     27.14 o 
  -6   8  12        1.62        8.37     34.36 o 
  -5   8  12        8.69      -18.11     32.31 o 
  -4   8  12        0.00       18.83     30.01 o 
  -3   8  12        1.55        9.02     27.71 o 
  -2   8  12        8.98       21.28     25.81 o 
  -1   8  12        1.80        4.66     17.76 o 
   0   8  12        0.83       13.37     27.78 o 
   1   8  12       11.64        6.11     29.47 o 
  -4   9  12       46.27        0.47     32.13 o 
  -3   9  12        5.69      -16.39     29.90 o 
  -2   9  12        0.05      -21.13     28.54 o 
  -1   9  12        1.10       53.12     27.17 o 
  -2 -13  13       19.93       18.98     25.09 o 
  -1 -13  13        2.75      -24.37     24.37 o 
   0 -13  13        5.22        6.54     25.88 o 
   1 -13  13        2.06       -1.62     26.63 o 
   2 -13  13        6.47       -5.00     27.53 o 
  -2 -12  13       40.63        5.18     22.61 o 
  -1 -12  13       33.60       -0.58     22.68 o 
   0 -12  13       18.98       16.25     23.11 o 
   1 -12  13       12.31       -1.48     17.25 o 
   2 -12  13      115.40       97.59     19.32 o 
   3 -12  13       11.27       -8.30     29.33 o 
   4 -12  13       26.34       28.50     29.72 o 
  -5 -11  13       78.82       41.23     32.96 o 
  -4 -11  13        2.01       -2.80     30.98 o 
  -3 -11  13       33.56       28.14     31.88 o 
  -2 -11  13      124.07       82.74     22.32 o 
  -1 -11  13       50.70       13.40     14.80 o 
   0 -11  13       49.77       34.44     15.44 o 
   1 -11  13        2.69       10.13     15.85 o 
   2 -11  13       10.75        6.87     16.61 o 
   3 -11  13       50.78       54.44     18.90 o 
   4 -11  13       47.39       62.85     20.17 o 
   5 -11  13        9.47        4.49     21.78 o 
  -6 -10  13       28.22       37.20     31.92 o 
  -5 -10  13        0.00       -8.84     29.40 o 
  -4 -10  13        9.56       -5.36     28.90 o 
  -3 -10  13      230.48      215.28     20.83 o 
  -2 -10  13        1.22       10.01     18.81 o 
  -1 -10  13       59.80       49.13     21.67 o 
   0 -10  13       22.42       30.22     13.96 o 
   1 -10  13       45.83       49.19     15.05 o 
   2 -10  13       33.88        3.61     15.34 o 
   3 -10  13       34.26        1.58     16.43 o 
   4 -10  13        7.80        3.85     21.10 o 
   5 -10  13       37.34       35.60     26.28 o 
  -6  -9  13       73.87       86.97     27.92 o 
  -5  -9  13        6.30        5.61     32.89 o 
  -4  -9  13       31.11       23.65     29.15 o 
  -3  -9  13      385.87      418.33     41.48 o 
  -2  -9  13       90.91      114.43     23.34 o 
  -1  -9  13        5.43        1.30     12.64 o 
   0  -9  13      348.22      333.97     19.92 o 
   1  -9  13      102.57      109.21     15.06 o 
   2  -9  13       42.52       33.65     14.55 o 
   3  -9  13       23.57       10.69     15.42 o 
   4  -9  13      140.53      113.23     18.50 o 
   5  -9  13       39.93       39.78     14.65 o 
   6  -9  13        0.04       -0.02     18.55 o 
  -7  -8  13        0.93       19.32     41.12 o 
  -6  -8  13        0.09       17.29     25.46 o 
  -5  -8  13        1.75      -27.91     27.91 o 
  -4  -8  13       42.69       27.86     28.79 o 
  -3  -8  13       14.96        5.28     26.13 o 
  -2  -8  13       48.22       56.16     19.93 o 
  -1  -8  13       77.93       98.89     12.74 o 
   0  -8  13       26.97       31.54     10.29 o 
   1  -8  13        4.35       -3.37      8.84 o 
   2  -8  13       65.88       65.36      9.79 o 
   3  -8  13       51.05       27.62     16.96 o 
   4  -8  13        6.03       15.73     11.83 o 
   5  -8  13       38.41       45.34     13.81 o 
   6  -8  13       31.01       15.05     17.69 o 
  -8  -7  13        2.80        7.42     29.33 o 
  -7  -7  13        8.81      -12.00     26.34 o 
  -6  -7  13       49.12       70.49     24.48 o 
  -5  -7  13      234.15      231.03     26.27 o 
  -4  -7  13      167.80      190.03     31.34 o 
  -3  -7  13      348.51      411.93     37.92 o 
  -2  -7  13      203.31      232.81     32.80 o 
  -1  -7  13       68.57       90.16     11.14 o 
   0  -7  13       10.78       28.48      8.30 o 
   1  -7  13      122.85      127.73      9.72 o 
   2  -7  13      134.82      131.49     14.03 o 
   3  -7  13       94.33       89.51     10.50 o 
   4  -7  13      107.58      132.30     14.46 o 
   5  -7  13       50.49       30.74     12.59 o 
   6  -7  13       24.77       20.45     26.42 o 
  -8  -6  13       44.73       22.21     54.54 o 
  -7  -6  13       15.08       17.12     25.06 o 
  -6  -6  13        2.80        9.86     26.53 o 
  -5  -6  13      200.30      206.96     23.07 o 
  -4  -6  13       66.62       73.19     17.90 o 
  -3  -6  13       64.38       63.86     10.85 o 
  -2  -6  13      201.61      200.70     16.57 o 
  -1  -6  13      383.38      425.12     18.00 o 
   0  -6  13      232.47      248.19     11.39 o 
   1  -6  13        7.96        0.24      7.10 o 
   2  -6  13      320.68      331.31     33.79 o 
   3  -6  13      135.16      103.98     13.43 o 
   4  -6  13      100.65       92.17     14.93 o 
   5  -6  13       17.98       17.29     21.53 o 
   6  -6  13       48.05       60.45     26.17 o 
  -8  -5  13       57.04       53.35     27.50 o 
  -7  -5  13        6.44      -12.62     23.71 o 
  -6  -5  13        3.12      -22.86     22.86 o 
  -5  -5  13        1.25       18.39     18.48 o 
  -4  -5  13      212.71      211.51     14.26 o 
  -3  -5  13       50.58       49.68      9.50 o 
  -2  -5  13      185.85      188.72     11.56 o 
  -1  -5  13        2.19       -6.61      6.61 o 
   0  -5  13       13.47       17.04     10.83 o 
   1  -5  13       13.63       25.48     16.21 o 
   2  -5  13      129.14      109.90     11.57 o 
   3  -5  13       22.08        6.52     11.65 o 
   4  -5  13        5.14        1.33     17.29 o 
   5  -5  13       48.12       41.15     21.10 o 
   6  -5  13       20.44       12.11     24.84 o 
  -9  -4  13        0.71       -7.74     28.18 o 
  -8  -4  13        1.85        9.51     25.44 o 
  -7  -4  13      100.21       89.86     23.57 o 
  -6  -4  13      337.49      383.01     32.71 o 
  -5  -4  13       53.11       33.58     17.33 o 
  -4  -4  13      191.92      223.89     11.72 o 
  -3  -4  13      239.83      267.58     11.66 o 
  -2  -4  13      346.93      401.79     16.39 o 
  -1  -4  13      120.22      112.52      8.18 o 
   0  -4  13     1094.28     1172.08     64.37 o 
   1  -4  13      271.62      268.92     23.29 o 
   2  -4  13        3.87        0.97     18.62 o 
   3  -4  13      136.93      159.62     15.78 o 
   5  -4  13        6.72       37.52     19.84 o 
   6  -4  13       17.10       56.21     24.30 o 
  -9  -3  13        1.11      -19.70     27.26 o 
  -8  -3  13        0.55       -3.70     25.61 o 
  -7  -3  13        0.72       12.20     21.01 o 
  -6  -3  13        0.29      -11.30     18.21 o 
  -5  -3  13        1.58       29.45     18.69 o 
  -4  -3  13        0.76       -2.02      7.81 o 
  -3  -3  13       13.93       15.81      7.29 o 
  -2  -3  13      444.83      366.64     25.73 o 
  -1  -3  13       13.48        6.12     10.97 o 
   0  -3  13        1.07       -4.89     13.64 o 
   1  -3  13       70.54       77.06     14.23 o 
   4  -3  13       15.30       -5.54     15.24 o 
   5  -3  13       84.78       71.81     19.77 o 
   6  -3  13       35.68       47.05     23.79 o 
  -9  -2  13       23.90       14.60     25.67 o 
  -8  -2  13       10.75       17.70     22.72 o 
  -7  -2  13        0.49        2.84     35.69 o 
  -6  -2  13       55.62       89.36     29.45 o 
  -5  -2  13       62.59       76.48      8.69 o 
  -4  -2  13        2.22        0.03      6.85 o 
  -3  -2  13        3.61        4.76      6.90 o 
  -2  -2  13      729.25      769.65     31.94 o 
  -1  -2  13      109.79      136.85     37.33 o 
   0  -2  13       13.83       -3.02     22.50 o 
   1  -2  13       69.88       91.15     25.34 o 
   2  -2  13      137.56      180.83     29.15 o 
   4  -2  13       98.25       75.59     15.81 o 
   5  -2  13       29.65       41.41     19.34 o 
   6  -2  13        0.01      -22.97     22.97 o 
  -9  -1  13        0.87      -38.57     38.57 o 
  -8  -1  13       22.78       12.52     22.22 o 
  -7  -1  13        0.10       17.85     19.51 o 
  -6  -1  13       35.86        8.98     16.74 o 
  -5  -1  13      321.81      293.32     15.53 o 
  -4  -1  13      121.16      133.33     10.86 o 
  -3  -1  13       15.82        6.96     13.94 o 
  -2  -1  13       75.39      108.04     18.76 o 
  -1  -1  13      441.38      508.58     38.64 o 
   0  -1  13      171.85      200.20     27.53 o 
   1  -1  13      145.18      181.47     29.22 o 
   2  -1  13      248.08      310.36     35.08 o 
   4  -1  13       30.08       13.51     15.46 o 
   5  -1  13       19.38        2.34     19.62 o 
   6  -1  13       38.53       74.18     24.19 o 
  -9   0  13        0.04        0.50     37.96 o 
  -8   0  13       11.62       51.86     33.75 o 
  -7   0  13       15.98      -26.13     28.36 o 
  -6   0  13        0.00      -15.96     19.64 o 
  -5   0  13       10.64       17.76     10.88 o 
  -4   0  13       11.69       10.17     11.05 o 
  -3   0  13       50.99       47.76      8.91 o 
  -2   0  13      193.50      168.57     22.18 o 
  -1   0  13       57.43       51.04     21.35 o 
   0   0  13        2.47        6.94     22.64 o 
   1   0  13       40.96       22.93     25.99 o 
   2   0  13       18.70       54.85     28.79 o 
   4   0  13        2.47       16.93     16.75 o 
   5   0  13        5.26      -12.76     20.38 o 
   6   0  13        0.77      -19.44     23.76 o 
  -9   1  13        4.37       -6.79     38.89 o 
  -8   1  13        0.80      -19.09     32.60 o 
  -6   1  13       22.76       19.62     25.63 o 
  -5   1  13       19.47       36.81     15.46 o 
  -4   1  13      249.28      287.12     21.10 o 
  -3   1  13       89.19      113.80     10.22 o 
  -1   1  13       98.52      152.36     25.05 o 
   0   1  13      247.87      316.58     34.11 o 
   1   1  13      111.10      161.81     30.87 o 
   4   1  13       39.06       40.58     19.37 o 
   5   1  13        0.40      -20.20     21.89 o 
  -9   2  13        6.66      -25.77     38.10 o 
  -8   2  13        1.49      -20.70     33.43 o 
  -7   2  13        4.38       -6.33     29.94 o 
  -6   2  13       18.18       29.51     25.99 o 
  -5   2  13        1.73        3.23     22.14 o 
  -4   2  13        3.07       32.03     13.59 o 
  -3   2  13      110.24      112.89      9.92 o 
  -2   2  13       52.40       45.11     14.23 o 
  -1   2  13        0.17       25.91     23.40 o 
   0   2  13       18.31        3.56     25.63 o 
   3   2  13       15.86       19.05     17.11 o 
   4   2  13       20.60       15.85     20.56 o 
   5   2  13       18.54       31.77     23.94 o 
  -9   3  13       13.53        6.40     39.36 o 
  -8   3  13        7.14       34.36     35.04 o 
  -7   3  13       15.68       -6.69     29.83 o 
  -6   3  13       14.75       21.78     25.81 o 
  -5   3  13       18.31       21.81     15.26 o 
  -4   3  13        1.90       -9.04     10.79 o 
  -3   3  13        0.88        5.03     12.40 o 
  -2   3  13      134.53      135.29     16.39 o 
  -1   3  13        0.92       -2.92     14.06 o 
   2   3  13        0.32      -11.16     11.16 o 
   3   3  13        0.04       14.70     19.05 o 
   4   3  13        0.05        5.61     22.25 o 
  -8   4  13       11.55       -3.45     34.72 o 
  -7   4  13        0.32        3.31     31.23 o 
  -6   4  13       26.12       -4.89     27.39 o 
  -5   4  13        1.45       23.59     17.17 o 
  -4   4  13       51.41       56.70     15.84 o 
  -3   4  13       31.38       40.05     10.85 o 
  -2   4  13        9.18       28.28     16.01 o 
  -1   4  13      129.45      139.36     40.51 o 
   0   4  13        0.11        1.38     15.94 o 
   1   4  13        0.41       24.63     12.11 o 
   2   4  13       70.33       75.33     13.88 o 
   3   4  13       20.18       13.08     22.36 o 
   4   4  13        6.16       -8.73     24.62 o 
  -8   5  13        0.07       16.10     37.67 o 
  -7   5  13        4.64       27.35     33.35 o 
  -6   5  13        0.08       -5.71     28.50 o 
  -5   5  13        0.15      -19.09     26.88 o 
  -4   5  13        3.84      -12.65     23.11 o 
  -3   5  13        2.11       14.05     19.44 o 
  -2   5  13       58.66       57.47     13.62 o 
  -1   5  13       12.94       15.42     12.31 o 
   0   5  13        3.74      -16.17     18.40 o 
   1   5  13        8.32        3.13     20.43 o 
   2   5  13        3.42       10.24     23.33 o 
   3   5  13        0.13      -25.41     25.41 o 
  -7   6  13        2.56       30.87     34.90 o 
  -6   6  13        4.56      -31.67     31.67 o 
  -5   6  13        3.39       30.16     28.61 o 
  -4   6  13       38.39       39.11     25.95 o 
  -3   6  13        5.01       12.80     22.46 o 
  -2   6  13        0.26       -2.88     17.29 o 
  -1   6  13        4.79       13.84     22.75 o 
   0   6  13        9.20       18.47     24.33 o 
   1   6  13        2.66      -10.60     25.27 o 
   2   6  13        0.02       -1.47     26.35 o 
  -6   7  13        5.10        7.01     33.53 o 
  -5   7  13        0.09       -7.51     30.37 o 
  -4   7  13        0.18       22.75     29.22 o 
  -3   7  13       40.46       47.55     25.38 o 
  -2   7  13        5.76       27.78     21.71 o 
  -1   7  13        0.11       36.66     26.02 o 
   0   7  13       10.83      -23.65     27.32 o 
   1   7  13       11.50       10.14     28.90 o 
  -5   8  13        0.27        5.32     32.56 o 
  -4   8  13        0.43       12.69     30.12 o 
  -3   8  13        1.89       35.26     27.50 o 
  -1   8  13        0.27       40.90     29.90 o 
  -1 -13  14        1.24       12.40     27.96 o 
   0 -13  14       11.97       23.00     25.84 o 
   1 -13  14        2.24      -24.51     26.56 o 
  -2 -12  14       18.14       -1.69     23.15 o 
  -1 -12  14       81.86       71.24     24.87 o 
   0 -12  14       21.45       10.50     23.72 o 
   1 -12  14       14.87       20.67     19.05 o 
   2 -12  14       83.92       75.79     20.27 o 
   3 -12  14        0.17      -19.80     19.80 o 
  -2 -11  14        8.90       27.91     19.32 o 
  -1 -11  14       19.20       18.30     15.53 o 
   0 -11  14        8.89       16.83     17.94 o 
   1 -11  14        0.72        0.00     19.82 o 
   2 -11  14        4.47      -18.47     18.47 o 
   3 -11  14       82.94       99.88     20.10 o 
   4 -11  14        1.94        5.93     20.64 o 
  -3 -10  14       44.37       43.60     22.79 o 
  -2 -10  14       29.58       14.58     22.50 o 
  -1 -10  14      109.86       94.00     21.35 o 
   0 -10  14       79.65      103.32     19.21 o 
   1 -10  14        1.50      -15.05     15.94 o 
   2 -10  14       79.93       84.97     17.78 o 
   3 -10  14      109.53       94.18     19.62 o 
   4 -10  14        8.76        1.14     40.49 o 
   5 -10  14        6.20        5.21     15.90 o 
  -6  -9  14        7.36       59.70     39.18 o 
  -2  -9  14        0.22       16.50     14.27 o 
  -1  -9  14        4.80       -8.58     13.75 o 
   0  -9  14      298.57      294.08     19.24 o 
   1  -9  14       71.31       54.73     18.98 o 
   2  -9  14        3.02       14.81     15.51 o 
   3  -9  14       27.30       27.97     17.70 o 
   4  -9  14       88.43       87.55     14.25 o 
   5  -9  14       17.15       36.54     15.42 o 
  -7  -8  14       33.26       89.60     45.50 o 
  -6  -8  14       20.61        8.16     38.75 o 
  -3  -8  14       50.93       48.49     20.42 o 
  -2  -8  14       93.12       79.61     21.31 o 
  -1  -8  14       48.94       29.24     22.66 o 
   0  -8  14       33.83       45.84     11.00 o 
   1  -8  14       80.67       83.53     11.39 o 
   2  -8  14       43.97       32.26     14.55 o 
   3  -8  14       26.29       25.10     12.93 o 
   4  -8  14       10.02        9.22     12.12 o 
   5  -8  14        2.98       14.22     18.62 o 
  -7  -7  14        1.74      -41.55     41.55 o 
  -6  -7  14      106.20       95.14     37.34 o 
  -5  -7  14       75.77       63.94     31.23 o 
  -3  -7  14      155.97      108.40     20.63 o 
  -2  -7  14      376.86      407.27     22.32 o 
  -1  -7  14      252.76      258.85     17.16 o 
   0  -7  14      132.73      127.89     11.56 o 
   1  -7  14      230.76      225.34     12.89 o 
   2  -7  14      129.06      139.40     10.48 o 
   3  -7  14       13.14        4.20     14.34 o 
   4  -7  14      147.62      144.50     17.85 o 
   5  -7  14       57.56       55.78     24.30 o 
   6  -7  14        8.35       -2.23     27.42 o 
  -8  -6  14        0.17       48.02     45.93 o 
  -7  -6  14       83.01       16.89     38.75 o 
  -6  -6  14        4.62      -30.37     34.07 o 
  -5  -6  14        7.43       -5.46     27.50 o 
  -4  -6  14       22.97       29.76     23.94 o 
  -3  -6  14       23.85       13.65     11.78 o 
  -2  -6  14       51.12       57.93     15.85 o 
  -1  -6  14        0.97       -2.67     11.18 o 
   0  -6  14        1.96      -13.31     21.92 o 
   1  -6  14       39.73       41.67      8.86 o 
   2  -6  14      122.99      117.28     13.29 o 
   3  -6  14       52.23       60.71     13.78 o 
   4  -6  14       37.05       32.97     15.32 o 
   5  -6  14        0.09      -17.94     22.25 o 
   6  -6  14       37.88       43.74     26.74 o 
  -8  -5  14       39.08      105.24     44.14 o 
  -7  -5  14       16.13       49.85     38.17 o 
  -6  -5  14       33.40       52.80     32.92 o 
  -5  -5  14      195.29      214.97     33.61 o 
  -4  -5  14      375.32      376.22     22.55 o 
  -3  -5  14       23.32       34.68     11.76 o 
  -2  -5  14      466.78      509.77     23.64 o 
  -1  -5  14       77.87      109.30     10.30 o 
   0  -5  14       25.02       11.60      9.95 o 
   1  -5  14       23.11       12.04     18.44 o 
   2  -5  14      135.27      143.27     23.69 o 
   3  -5  14       52.64       45.44     12.92 o 
   4  -5  14        3.32       -6.11     17.94 o 
   5  -5  14       20.61       -7.87     21.21 o 
   6  -5  14       27.16       35.55     25.59 o 
  -8  -4  14       44.58       -3.81     39.93 o 
  -7  -4  14       13.72       -4.53     34.72 o 
  -6  -4  14       32.89       -2.62     30.34 o 
  -5  -4  14       81.26       50.57     25.05 o 
  -4  -4  14      131.35      142.18     11.64 o 
  -3  -4  14      193.10      177.82     13.48 o 
  -2  -4  14       16.54       12.41      9.75 o 
  -1  -4  14      152.37      166.79     26.63 o 
   0  -4  14      550.02      515.34     43.80 o 
   1  -4  14       95.52      100.17     19.80 o 
   2  -4  14       12.54       12.00     19.01 o 
   4  -4  14       94.96      100.03     17.94 o 
   5  -4  14        6.94       26.85     20.74 o 
   6  -4  14       19.34       31.05     24.66 o 
  -8  -3  14       17.00       28.79     38.67 o 
  -7  -3  14        9.79       -9.49     33.39 o 
  -6  -3  14       27.31       17.94     27.64 o 
  -5  -3  14        1.84       30.55     24.76 o 
  -4  -3  14       72.68       88.72      9.89 o 
  -3  -3  14       37.08       50.53      9.91 o 
  -2  -3  14       28.43       34.83      9.79 o 
  -1  -3  14       38.05       35.06     12.33 o 
   0  -3  14        2.23       18.31     13.24 o 
   1  -3  14        0.47       23.18     24.73 o 
   2  -3  14       54.86       74.90     25.66 o 
   4  -3  14        8.44        3.16     15.63 o 
   5  -3  14       26.30       27.86     19.37 o 
   6  -3  14       13.24      -23.61     23.61 o 
  -9  -2  14        5.92       16.79     42.38 o 
  -8  -2  14        0.36      -25.27     36.55 o 
  -7  -2  14        0.93       15.60     32.06 o 
  -6  -2  14      249.88      242.00     32.78 o 
  -5  -2  14       16.11       20.52     21.85 o 
  -4  -2  14        2.75        4.36      7.86 o 
  -3  -2  14      491.61      468.24     20.14 o 
  -2  -2  14      303.58      334.11     18.69 o 
  -1  -2  14        7.64       13.41     21.13 o 
   0  -2  14      151.26      192.33     28.65 o 
   1  -2  14      316.19      420.60     39.11 o 
   2  -2  14      130.59      130.87     29.47 o 
   4  -2  14      100.65       62.32     15.74 o 
   5  -2  14       21.50       -1.15     19.19 o 
   6  -2  14        0.03      -18.58     23.22 o 
  -9  -1  14        1.54      -26.27     40.47 o 
  -8  -1  14        7.15        0.11     34.68 o 
  -7  -1  14       30.70        8.16     28.54 o 
  -6  -1  14       11.99        1.11     25.16 o 
  -5  -1  14       45.78       64.95     22.39 o 
  -4  -1  14       17.93       29.03     11.41 o 
  -3  -1  14       40.26       20.06     13.41 o 
  -2  -1  14      110.49      126.59     21.57 o 
  -1  -1  14      215.84      266.73     29.08 o 
   0  -1  14       27.23       48.77     24.87 o 
   1  -1  14        1.42      -21.39     26.85 o 
   5  -1  14       47.80       15.42     20.02 o 
  -9   0  14        9.19      -22.46     37.45 o 
  -8   0  14       14.03       69.37     35.98 o 
  -7   0  14        5.98       23.54     29.94 o 
  -6   0  14       14.85        8.99     24.55 o 
  -5   0  14      106.28      112.39     22.50 o 
  -4   0  14       11.61       22.84     11.29 o 
  -3   0  14        0.03       20.16     13.48 o 
  -2   0  14       32.83       50.50     20.59 o 
  -1   0  14      203.16      265.18     29.80 o 
   0   0  14        0.11       33.07     25.45 o 
   1   0  14        7.50       36.12     28.39 o 
   5   0  14       23.94       -4.92     21.06 o 
  -9   1  14        0.02      -11.50     38.93 o 
  -8   1  14        5.43       57.80     35.40 o 
  -7   1  14       25.55       12.29     30.12 o 
  -6   1  14        2.84       43.20     26.31 o 
  -5   1  14       44.78       77.35     22.25 o 
  -4   1  14      140.69      148.69     17.65 o 
  -3   1  14       33.18       13.12     15.74 o 
  -1   1  14      107.34      155.99     27.50 o 
   0   1  14       62.37       88.42     29.80 o 
   4   1  14       18.33        7.73     19.16 o 
   5   1  14        0.33      -19.95     22.28 o 
  -8   2  14        5.67        4.60     34.83 o 
  -7   2  14        6.22       27.28     29.98 o 
  -6   2  14        0.10        3.02     25.70 o 
  -5   2  14        1.20       27.50     22.36 o 
  -4   2  14        8.95       15.72     17.56 o 
  -3   2  14       20.70        6.07     16.17 o 
  -2   2  14        2.88       -7.94     13.69 o 
  -1   2  14        5.36      -25.30     25.30 o 
   0   2  14        0.56        6.25     28.65 o 
   3   2  14        7.66       -2.12     17.61 o 
   4   2  14        0.09      -20.74     20.74 o 
  -8   3  14        2.95       11.03     32.82 o 
  -7   3  14       42.91       88.49     31.59 o 
  -6   3  14       32.52       43.42     26.09 o 
  -5   3  14        2.93       10.06     22.50 o 
  -4   3  14        4.57       15.43     11.23 o 
  -3   3  14       80.01      111.11     25.73 o 
  -2   3  14       36.17       30.51     14.45 o 
  -1   3  14       18.67        8.18     29.27 o 
   2   3  14        0.21        9.45     17.72 o 
   3   3  14        1.71       21.82     20.95 o 
   4   3  14        1.64      -22.64     22.64 o 
  -8   4  14       36.45       18.94     34.07 o 
  -7   4  14        5.13      -20.16     30.05 o 
  -6   4  14        1.82      -10.14     26.81 o 
  -5   4  14        5.91       35.55     23.76 o 
  -4   4  14        8.11       40.51     28.52 o 
  -3   4  14        5.11       10.96     17.00 o 
  -2   4  14       84.48       74.04     16.64 o 
  -1   4  14        0.15       -1.40     11.42 o 
   0   4  14        5.94        1.27     16.01 o 
   1   4  14       13.95       24.45     13.11 o 
   2   4  14       36.67       28.67     14.54 o 
   3   4  14        1.54      -12.29     22.97 o 
  -7   5  14        0.57        3.74     33.39 o 
  -6   5  14        4.87       -4.21     29.29 o 
  -5   5  14        0.09      -21.24     26.35 o 
  -4   5  14        2.02       24.12     22.28 o 
  -3   5  14        2.86       26.78     15.53 o 
  -1   5  14        5.89      -13.03     13.03 o 
   0   5  14        0.13       -1.63     15.78 o 
   1   5  14        5.64        0.93     23.87 o 
   2   5  14       24.54       36.37     25.48 o 
  -6   6  14        0.17        1.44     30.66 o 
  -5   6  14        7.47      -26.09     28.39 o 
  -4   6  14        2.67       11.43     24.51 o 
  -3   6  14        1.72      -18.94     18.94 o 
  -1   6  14        0.36      -13.98     25.45 o 
   0   6  14       28.70      100.60     28.14 o 
   1   6  14        0.93        9.70     28.00 o 
  -5   7  14        0.56       -1.83     30.59 o 
  -4   7  14        0.05      -10.06     27.14 o 
  -1   7  14        1.28       -0.22     28.07 o 
   0   7  14        1.60       28.47     30.19 o 
  -2 -12  15        1.75      -22.93     22.93 o 
  -1 -12  15       12.46       15.02     24.05 o 
   0 -12  15       32.46       43.09     25.88 o 
   1 -12  15        3.81      -10.04     19.93 o 
   2 -12  15        9.29        3.66     20.63 o 
  -3 -11  15       31.30       12.44     25.27 o 
  -2 -11  15       12.28       10.76     41.26 o 
  -1 -11  15       35.04       62.01     25.79 o 
   0 -11  15        3.00       -2.20     17.38 o 
   1 -11  15       18.84        0.99     34.50 o 
   2 -11  15        9.40       23.62     19.03 o 
   3 -11  15       41.61       24.57     20.30 o 
  -3 -10  15        2.83       18.28     28.75 o 
  -2 -10  15       58.26       15.30     20.15 o 
  -1 -10  15       92.83       59.99     15.93 o 
   0 -10  15       12.44       44.80     16.59 o 
   1 -10  15        1.69       17.55     17.36 o 
   2 -10  15      116.73      100.05     18.78 o 
   3 -10  15       42.65       51.30     19.96 o 
   4 -10  15        0.10      -13.84     14.70 o 
  -3  -9  15        9.54       16.46     22.32 o 
  -2  -9  15        1.47        9.38     15.12 o 
  -1  -9  15        7.99       -5.18     14.13 o 
   0  -9  15        9.28        0.72     14.60 o 
   1  -9  15       20.03       43.68     15.97 o 
   2  -9  15       11.12       18.51     16.50 o 
   3  -9  15       73.60       88.51     13.61 o 
   4  -9  15        2.54      -19.68     19.68 o 
  -6  -8  15       20.89       62.07     37.31 o 
  -3  -8  15      149.01      171.59     24.76 o 
  -2  -8  15        0.17        1.69     20.67 o 
  -1  -8  15       37.41       39.79     14.29 o 
   0  -8  15      284.28      256.73     18.13 o 
   1  -8  15       26.56       27.92     22.36 o 
   2  -8  15       45.89       26.16     16.00 o 
   3  -8  15       91.88      115.57     22.30 o 
   4  -8  15       15.91       19.22     18.80 o 
   5  -8  15        1.99        1.32     27.10 o 
  -7  -7  15       13.19        0.90     40.04 o 
  -6  -7  15       18.35       14.92     36.23 o 
  -5  -7  15        0.01       31.59     28.36 o 
  -4  -7  15       36.57       31.27     20.16 o 
  -3  -7  15       29.93       35.91     22.03 o 
  -2  -7  15      133.20      117.39     21.75 o 
  -1  -7  15       13.67       25.21     13.51 o 
   0  -7  15      104.72       93.67     18.80 o 
   1  -7  15      176.52      181.05     12.53 o 
   2  -7  15       77.35       75.23     30.59 o 
   3  -7  15        5.44       32.96     15.16 o 
   4  -7  15       43.72       42.66     17.14 o 
   5  -7  15       49.37       42.77     26.13 o 
  -7  -6  15       21.22       54.16     41.41 o 
  -6  -6  15       27.95       38.10     32.71 o 
  -5  -6  15        0.74       -5.54     28.43 o 
  -4  -6  15       13.07      -11.93     19.41 o 
  -3  -6  15       17.07       27.39     18.15 o 
  -2  -6  15       17.87       16.12     12.75 o 
  -1  -6  15       57.88       50.15     20.22 o 
   0  -6  15      170.31      159.72     14.32 o 
   1  -6  15       66.29       56.74      9.81 o 
   2  -6  15       27.74       22.59     12.96 o 
   3  -6  15       21.27        2.82     18.89 o 
   4  -6  15       19.92       38.06     21.10 o 
   5  -6  15        0.74       10.71     23.29 o 
  -8  -5  15        0.83       -5.14     44.03 o 
  -7  -5  15        0.01       26.88     38.06 o 
  -6  -5  15        3.59      -29.33     29.33 o 
  -5  -5  15      202.35      214.58     19.12 o 
  -4  -5  15       12.19       -8.81     18.51 o 
  -3  -5  15        2.21      -10.47     12.21 o 
  -2  -5  15      610.28      636.92     50.07 o 
  -1  -5  15       11.78       13.65     11.18 o 
   0  -5  15      262.48      260.82     15.42 o 
   1  -5  15      197.43      188.52     24.44 o 
   2  -5  15      183.48      164.40     26.09 o 
   3  -5  15       50.51       52.91     16.79 o 
   4  -5  15       11.88        2.77     18.83 o 
   5  -5  15       40.49       74.80     22.82 o 
  -8  -4  15        4.49      -37.99     39.82 o 
  -7  -4  15        1.88      -16.28     35.19 o 
  -6  -4  15        8.88        6.86     30.26 o 
  -5  -4  15       10.78      -14.27     24.44 o 
  -4  -4  15       13.41       10.52     11.70 o 
  -3  -4  15       31.74       22.09     11.15 o 
  -2  -4  15        4.25        0.37     10.53 o 
  -1  -4  15       85.40       90.69      9.79 o 
   0  -4  15        2.14       17.86     14.48 o 
   1  -4  15       85.60      105.49     17.02 o 
   4  -4  15        6.77       -1.90     17.29 o 
   5  -4  15       13.60       29.94     21.13 o 
  -8  -3  15       30.70       89.82     39.90 o 
  -7  -3  15        2.71       21.89     32.06 o 
  -6  -3  15        4.12        3.49     26.67 o 
  -5  -3  15       18.86       -6.69     23.33 o 
  -4  -3  15      122.83      126.72     14.01 o 
  -3  -3  15      160.50      177.81     12.92 o 
  -2  -3  15       68.03       58.48     10.48 o 
  -1  -3  15       31.25       57.88     25.50 o 
   0  -3  15      139.59      165.95     26.02 o 
   1  -3  15       18.21       40.83     27.50 o 
   5  -3  15        1.57       10.42     19.95 o 
  -8  -2  15        0.49       31.52     37.60 o 
  -7  -2  15       28.69       22.46     30.87 o 
  -6  -2  15      111.65      125.29     29.15 o 
  -5  -2  15        3.49       -4.24     21.31 o 
  -4  -2  15       12.39        5.66     12.05 o 
  -3  -2  15      244.19      283.48     15.32 o 
  -2  -2  15       41.58       75.37     20.24 o 
  -1  -2  15       26.49       16.39     23.65 o 
   0  -2  15       74.78      102.47     29.01 o 
   1  -2  15      223.19      312.59     37.02 o 
   5  -2  15       12.27       36.34     20.06 o 
  -8  -1  15        5.81       37.09     33.89 o 
  -7  -1  15       24.73       65.63     30.62 o 
  -6  -1  15        5.19       13.41     24.19 o 
  -5  -1  15       12.68       -2.16     20.49 o 
  -4  -1  15        0.72       -6.00     15.38 o 
  -3  -1  15       84.10      111.56     16.35 o 
  -2  -1  15       76.81       51.65     21.13 o 
  -1  -1  15        2.72      -15.02     24.73 o 
   0  -1  15       33.63       63.33     28.50 o 
   1  -1  15        5.36        0.58     29.90 o 
   5  -1  15       13.69       -2.08     19.70 o 
  -8   0  15        1.05       -6.94     32.38 o 
  -7   0  15        7.40        3.27     28.79 o 
  -6   0  15       26.80       42.20     24.91 o 
  -5   0  15       43.43       56.47     21.10 o 
  -4   0  15       13.33       20.78     10.98 o 
  -3   0  15        0.88       24.87     14.74 o 
  -2   0  15      491.08      474.73     40.15 o 
  -1   0  15        3.03       45.29     25.48 o 
   0   0  15       11.23       10.50     28.65 o 
  -8   1  15        0.83        3.85     33.28 o 
  -7   1  15        1.27       11.18     29.11 o 
  -6   1  15        9.32       -4.03     24.12 o 
  -5   1  15        0.26        0.25     19.34 o 
  -4   1  15       12.75        7.18     19.70 o 
  -3   1  15       15.06       10.50     16.35 o 
  -1   1  15       33.08       79.58     28.57 o 
   0   1  15       38.09       64.37     31.16 o 
  -8   2  15        5.23       28.86     34.79 o 
  -7   2  15        0.26      -30.26     30.30 o 
  -6   2  15        0.02      -10.67     24.84 o 
  -5   2  15        0.16        9.31     20.56 o 
  -4   2  15       24.47       47.33     15.98 o 
  -3   2  15       10.82      -13.51     16.21 o 
  -2   2  15        5.79      -12.18     13.73 o 
  -1   2  15        1.34      -27.82     27.82 o 
  -8   3  15        0.30      -33.10     33.10 o 
  -7   3  15       13.47      -17.47     30.51 o 
  -6   3  15        3.53        8.77     26.31 o 
  -5   3  15        0.05        8.95     22.00 o 
  -4   3  15       27.42       31.49     15.10 o 
  -3   3  15       49.44       29.11     17.04 o 
  -2   3  15        0.15        1.51     14.52 o 
  -1   3  15        6.64       -5.43     13.01 o 
   3   3  15        1.73       12.22     21.39 o 
  -7   4  15        5.54       20.52     30.69 o 
  -6   4  15        0.01       -7.44     26.96 o 
  -5   4  15        1.04       -4.13     22.46 o 
  -4   4  15        3.14       -2.30     17.04 o 
  -2   4  15       13.66       15.38     15.85 o 
  -1   4  15        2.19       -7.05     14.09 o 
   0   4  15        3.43      -12.86     12.86 o 
   1   4  15        1.98        3.44     14.07 o 
   2   4  15        1.73      -10.78     23.90 o 
  -6   5  15        2.58       16.43     28.11 o 
  -5   5  15        0.90      -18.65     24.08 o 
  -1   5  15        0.12      -20.70     24.66 o 
   0   5  15        0.06        4.03     26.42 o 
   1   5  15        6.94       60.99     27.64 o 
  -5   6  15        2.57       -8.91     26.42 o 
  -1   6  15        2.42      -16.14     27.75 o 
   0   6  15       10.30       52.80     29.80 o 
  -1 -12  16        0.50      -24.73     24.73 o 
   0 -12  16        0.06        4.11     19.17 o 
  -3 -11  16      108.09       61.78     27.21 o 
  -2 -11  16        8.24       17.02     17.33 o 
  -1 -11  16        8.72       10.32     17.13 o 
   0 -11  16       15.14       16.79     18.76 o 
   1 -11  16       60.46       57.97     20.50 o 
   2 -11  16        4.74       -0.37     19.79 o 
  -4 -10  16       11.33       26.24     25.81 o 
  -3 -10  16       12.61        3.81     20.15 o 
  -2 -10  16       43.12       12.36     20.36 o 
  -1 -10  16       45.93       56.07     17.40 o 
   0 -10  16        5.23       -0.24     17.58 o 
   1 -10  16        4.04       -8.51     25.57 o 
   2 -10  16       39.19       51.93     19.98 o 
   3 -10  16        8.13       20.42     31.14 o 
  -4  -9  16      115.18       94.78     26.20 o 
  -3  -9  16        2.33        6.83     23.87 o 
  -2  -9  16       38.69       12.38     15.93 o 
  -1  -9  16        0.50       -4.27     15.65 o 
   0  -9  16       29.89       11.42     17.72 o 
   1  -9  16       52.96       53.09     17.55 o 
   2  -9  16       10.28        0.26     17.50 o 
   3  -9  16        1.19      -24.22     33.70 o 
   4  -9  16       10.43       23.72     20.75 o 
  -4  -8  16       86.73       50.89     25.81 o 
  -3  -8  16       21.51       21.92     22.75 o 
  -2  -8  16       14.61       -9.38     22.28 o 
  -1  -8  16       89.10      100.10     25.27 o 
   0  -8  16       42.98       50.72     15.72 o 
   1  -8  16       20.21       29.56     15.53 o 
   2  -8  16       60.42       50.66     23.85 o 
   3  -8  16       53.83       60.18     18.66 o 
   4  -8  16       20.68       26.97     20.05 o 
  -6  -7  16        0.09      -12.40     34.54 o 
  -5  -7  16        3.97      -20.52     23.22 o 
  -4  -7  16        0.53      -22.50     22.50 o 
  -3  -7  16        1.16       -3.49     22.28 o 
  -2  -7  16       52.64       42.99     22.18 o 
  -1  -7  16       10.19        2.09     14.10 o 
   0  -7  16       39.29       26.62     11.23 o 
   1  -7  16       38.56       48.67     14.33 o 
   2  -7  16       42.60       59.59     21.92 o 
   3  -7  16        5.62       -4.22     16.34 o 
   4  -7  16       21.53       35.76     23.76 o 
  -7  -6  16      110.25       75.44     38.71 o 
  -6  -6  16       23.82       28.86     32.74 o 
  -5  -6  16        9.34       34.43     26.78 o 
  -4  -6  16       15.06      -19.23     20.24 o 
  -3  -6  16       84.69      132.52     23.15 o 
  -2  -6  16       29.55       13.71     13.26 o 
  -1  -6  16       13.20       14.00     13.27 o 
   0  -6  16      294.09      274.31     28.79 o 
   1  -6  16       30.83       41.91     11.27 o 
   2  -6  16        5.72       10.31     14.24 o 
   3  -6  16       43.29       59.14     16.31 o 
   4  -6  16       36.92       41.15     21.89 o 
   5  -6  16        3.68       13.87     24.37 o 
  -7  -5  16       12.81      -35.15     35.15 o 
  -6  -5  16      106.58       74.04     33.35 o 
  -5  -5  16        3.98       -1.04     25.91 o 
  -4  -5  16        2.54      -18.08     18.91 o 
  -3  -5  16        6.71        3.72     13.04 o 
  -2  -5  16      192.70      204.23     20.16 o 
  -1  -5  16      105.80      117.33     13.31 o 
   0  -5  16        7.42      -20.16     20.16 o 
   1  -5  16      232.97      227.99     20.73 o 
   2  -5  16       41.94       37.13     24.69 o 
   3  -5  16       23.96       30.23     17.40 o 
   4  -5  16       17.52        0.04     19.66 o 
   5  -5  16       25.62       54.52     22.86 o 
  -8  -4  16       17.50        6.58     40.04 o 
  -7  -4  16        1.30      -16.10     34.15 o 
  -6  -4  16        6.58       -0.07     28.03 o 
  -5  -4  16        3.24      -19.91     23.15 o 
  -3  -4  16       46.71       51.47     12.10 o 
  -2  -4  16       46.25       47.79     12.71 o 
  -1  -4  16      112.01      109.12     19.95 o 
   0  -4  16        0.81       16.78     22.23 o 
   1  -4  16      142.27      147.18     31.34 o 
   5  -4  16        7.40       -5.07     21.10 o 
  -8  -3  16       11.15       19.41     37.27 o 
  -7  -3  16        5.19        4.24     33.21 o 
  -6  -3  16        5.13       32.96     28.43 o 
  -5  -3  16       64.65        7.73     23.76 o 
  -4  -3  16       15.43       -1.22     17.97 o 
  -3  -3  16      194.21      241.10     21.96 o 
  -2  -3  16      182.20      229.49     22.37 o 
  -1  -3  16       72.28       86.66     19.80 o 
   0  -3  16       81.68      140.97     31.45 o 
   1  -3  16        0.14       29.15     30.30 o 
  -8  -2  16        0.20        6.43     36.66 o 
  -7  -2  16       12.33       -6.65     29.80 o 
  -6  -2  16        1.70        2.05     25.66 o 
  -5  -2  16        7.59      -14.56     21.42 o 
  -4  -2  16        9.73        9.96     11.26 o 
  -3  -2  16       75.01       65.67     16.17 o 
  -1  -2  16        0.18      -11.50     25.59 o 
   0  -2  16       33.24       72.06     30.84 o 
   1  -2  16       52.46       89.32     32.92 o 
  -8  -1  16        0.25      -17.65     35.51 o 
  -7  -1  16       52.21       32.35     30.80 o 
  -6  -1  16        0.50      -24.62     24.62 o 
  -5  -1  16        0.12       -8.81     20.24 o 
  -4  -1  16       19.00       28.11     10.24 o 
  -3  -1  16       52.38       97.58     16.71 o 
  -1  -1  16        5.11       26.99     28.29 o 
   0  -1  16       50.72      107.86     33.17 o 
  -8   0  16        1.89        2.37     33.21 o 
  -7   0  16        1.02        4.60     29.58 o 
  -6   0  16       89.31      107.86     26.02 o 
  -5   0  16       12.15        8.84     18.11 o 
  -4   0  16        1.11        2.19     18.08 o 
  -3   0  16       38.57       58.95     16.57 o 
  -1   0  16        1.00       20.45     28.18 o 
   0   0  16        1.32       12.76     32.64 o 
  -8   1  16        2.68      -28.75     32.85 o 
  -7   1  16        0.49      -11.43     29.36 o 
  -6   1  16        0.02       38.03     24.58 o 
  -5   1  16       36.29       24.44     18.91 o 
  -4   1  16       28.84       18.19     19.48 o 
  -3   1  16        6.86       20.27     17.14 o 
  -1   1  16        6.02      -28.68     28.68 o 
  -7   2  16        0.77        6.29     29.69 o 
  -6   2  16        0.57        5.71     23.69 o 
  -5   2  16        2.12        5.07     18.37 o 
  -3   2  16       16.30       17.25     16.75 o 
  -2   2  16       71.55       62.58     15.17 o 
  -7   3  16        1.38       22.07     31.38 o 
  -6   3  16        8.72      -24.51     24.51 o 
  -5   3  16        4.98      -17.90     19.23 o 
  -3   3  16        0.51       13.33     16.79 o 
  -2   3  16        0.37       -0.11     14.74 o 
  -1   3  16        1.99        2.98     13.30 o 
  -6   4  16        0.66      -20.88     26.60 o 
  -1   4  16        5.50       -1.15     12.93 o 
   0   4  16        4.61      -13.97     13.97 o 
   1   4  16        0.19       -7.91     15.37 o 
   0   5  16        0.33       19.77     29.04 o 
  -2 -11  17        8.95       -1.81     17.98 o 
  -1 -11  17        4.94       -1.28     19.15 o 
   0 -11  17       32.39       34.85     19.62 o 
   1 -11  17       46.90       40.51     22.82 o 
  -4 -10  17       11.42        8.59     26.20 o 
  -3 -10  17       19.91       12.68     18.80 o 
  -2 -10  17        3.25      -16.86     16.86 o 
  -1 -10  17       26.65        0.33     18.47 o 
   0 -10  17        3.04       -3.93     17.84 o 
   1 -10  17        0.23       -7.53     19.80 o 
   2 -10  17        7.59       23.15     21.04 o 
  -4  -9  17      104.84      100.46     27.46 o 
  -3  -9  17      106.24      151.86     30.08 o 
  -2  -9  17       46.32       14.39     17.27 o 
  -1  -9  17       19.27       13.33     17.03 o 
   0  -9  17        0.11       15.23     20.51 o 
   1  -9  17       40.39       58.18     18.64 o 
   2  -9  17       24.45       32.58     19.20 o 
   3  -9  17        0.05      -12.00     21.03 o 
  -4  -8  17        8.62       19.48     24.69 o 
  -3  -8  17        0.03      -25.12     25.12 o 
  -2  -8  17        0.49       -2.19     23.90 o 
  -1  -8  17      184.99      151.64     28.00 o 
   0  -8  17        1.06      -16.04     16.04 o 
   1  -8  17        1.40       -5.59     16.67 o 
   2  -8  17       18.58       18.14     18.24 o 
   3  -8  17       50.27       51.49     19.61 o 
  -4  -7  17       33.21       48.56     24.94 o 
  -3  -7  17        2.06       19.01     24.76 o 
  -2  -7  17       25.78        8.81     24.15 o 
  -1  -7  17        3.55       -4.17     22.79 o 
   0  -7  17       33.54       36.04     12.23 o 
   1  -7  17       25.81       11.56     12.29 o 
   2  -7  17        8.65       17.43     12.47 o 
   3  -7  17        5.12       28.25     18.39 o 
   4  -7  17        3.99        3.70     24.84 o 
  -6  -6  17       10.21        3.95     32.56 o 
  -3  -6  17       52.11       66.71     21.96 o 
  -2  -6  17       43.94       63.14     15.26 o 
  -1  -6  17      200.60      214.68     17.56 o 
   0  -6  17       25.59       14.68     14.14 o 
   1  -6  17       28.96       31.73     11.07 o 
   2  -6  17        1.14      -13.48     15.18 o 
   3  -6  17       61.27       49.56     20.77 o 
   4  -6  17       20.53       25.12     22.54 o 
  -7  -5  17        2.60       -0.72     35.87 o 
  -6  -5  17       30.37        6.40     30.05 o 
  -3  -5  17        7.15       -5.32     18.94 o 
  -2  -5  17        2.24      -11.41     13.36 o 
  -1  -5  17      100.02       79.17     13.72 o 
   0  -5  17       22.98       25.91     22.43 o 
   1  -5  17       65.84       54.63     25.16 o 
   4  -5  17        6.58      -19.84     19.84 o 
  -7  -4  17        0.10      -31.95     33.35 o 
  -6  -4  17       56.33       69.94     29.87 o 
  -5  -4  17       37.50       54.67     23.87 o 
  -3  -4  17       28.44       74.15     19.98 o 
  -2  -4  17       26.15       19.83     16.50 o 
  -1  -4  17       33.05       21.42     19.37 o 
   0  -4  17       63.94       51.54     21.03 o 
   4  -4  17       16.44       -3.16     17.86 o 
  -7  -3  17       16.15       37.38     31.95 o 
  -6  -3  17       22.88       -1.83     26.09 o 
  -5  -3  17        9.77       22.36     21.10 o 
  -3  -3  17        0.01      -12.94     17.18 o 
  -2  -3  17       31.45       18.33     16.57 o 
  -7  -2  17        7.73       -7.33     30.44 o 
  -6  -2  17        0.30      -23.11     25.41 o 
  -5  -2  17        1.45       11.65     19.23 o 
  -4  -2  17        4.20       15.38     19.12 o 
  -3  -2  17       29.24       57.97     17.47 o 
  -7  -1  17        8.75      -28.54     28.75 o 
  -6  -1  17        0.38      -20.24     24.37 o 
  -5  -1  17       10.02      -18.69     18.69 o 
  -4  -1  17       12.14      -14.13     18.44 o 
  -3  -1  17       51.52       62.58     17.36 o 
  -7   0  17        0.30      -13.69     29.11 o 
  -6   0  17       44.60       26.17     23.58 o 
  -5   0  17        4.66        4.78     17.00 o 
  -4   0  17        0.05      -19.16     19.16 o 
  -3   0  17       46.93       12.90     17.04 o 
  -7   1  17        0.33      -11.61     28.18 o 
  -6   1  17       44.25       94.20     24.62 o 
  -3   1  17        2.64        8.12     17.54 o 
  -6   2  17        0.22        0.50     22.79 o 
  -3   2  17       12.27       21.57     17.11 o 
  -2   3  17        0.01        7.19     15.31 o 
  -3 -10  18        0.34       -3.51     19.64 o 
  -2 -10  18       13.46       10.28     19.39 o 
  -1 -10  18        9.12      -18.21     19.47 o 
   0 -10  18        4.64       -8.36     20.00 o 
   1 -10  18        6.21        0.98     20.68 o 
  -3  -9  18       67.65       56.93     28.03 o 
  -2  -9  18       11.81       -2.80     24.87 o 
  -1  -9  18       16.39        6.71     18.35 o 
   0  -9  18       16.15        8.59     18.62 o 
   1  -9  18       33.31       33.95     24.33 o 
   2  -9  18       72.63      100.71     37.67 o 
  -3  -8  18        0.13      -25.59     25.59 o 
  -2  -8  18        0.06      -27.28     27.28 o 
  -1  -8  18       40.79       23.48     17.18 o 
   0  -8  18        1.23        2.07     17.35 o 
   1  -8  18        4.81        7.76     18.31 o 
   2  -8  18       12.71       10.68     33.77 o 
  -2  -7  18       41.00       -6.90     25.16 o 
  -1  -7  18       39.62       73.14     27.14 o 
   0  -7  18       13.18        4.86     52.66 o 
   1  -7  18       21.40        4.31     26.00 o 
   2  -7  18       30.90       50.19     21.92 o 
   3  -7  18        3.91       -0.11     23.87 o 
  -2  -6  18        0.27       13.95     22.21 o 
  -1  -6  18       36.06       40.30     15.99 o 
   0  -6  18       11.84       -0.66     15.20 o 
   1  -6  18       33.09       41.04     17.31 o 
   2  -6  18        1.56       30.84     20.74 o 
   3  -6  18       30.59       29.26     21.49 o 
  -6  -5  18        1.78       20.67     29.01 o 
  -2  -5  18       24.94       25.45     21.49 o 
  -1  -5  18        1.45       -8.26     14.22 o 
   0  -5  18        0.46       22.36     24.19 o 
  -6  -4  18       55.21       22.39     27.17 o 
  -3  -4  18       92.36      107.97     22.64 o 
  -2  -4  18       18.61       42.12     20.02 o 
  -7  -3  18        0.26      -31.09     31.09 o 
  -6  -3  18        4.94       -4.10     25.34 o 
  -3  -3  18        0.15       10.28     18.98 o 
  -7  -2  18        7.35        8.23     31.05 o 
  -6  -2  18        3.63       -9.63     24.37 o 
  -3  -2  18       19.58       18.29     18.87 o 
  -7  -1  18        5.02       33.10     29.76 o 
  -6  -1  18        4.84      -15.74     22.28 o 
  -3  -1  18       15.09        0.36     17.94 o 
  -3   0  18       27.08       29.04     18.58 o 
  -3   1  18       26.65       23.90     17.90 o 
  -2  -9  19        0.34      -25.90     25.90 o 
  -1  -9  19        0.38       -4.69     19.33 o 
   0  -9  19        0.97      -10.95     34.45 o 
  -2  -8  19        1.13      -27.96     27.96 o 
  -1  -8  19        1.10      -15.67     20.18 o 
   0  -8  19       11.18       -4.71     18.47 o 
   1  -8  19       27.01       31.30     19.68 o 
  -1  -7  19       41.15       10.14     25.34 o 
   0  -7  19        1.82       26.39     17.48 o 
   1  -7  19       20.57       32.95     18.20 o 
   2  -7  19       42.94       77.44     19.75 o 
  -1  -6  19        4.21      -18.04     24.23 o 
   0  -6  19        5.66       23.33     17.07 o 
   1  -6  19       28.88       42.79     17.58 o 
  -2  -5  19        0.16        7.26     23.22 o 
  -2  -4  19        4.37      -17.29     21.67 o 
  -6  -3  19        0.04      -20.70     23.40 o 
  -3  -3  19        3.84      -12.98     20.92 o 
  -3  -2  19       50.66       68.15     20.92 o 
  -3  -1  19        1.73      -14.81     18.91 o 
  -3   0  19        9.27       23.97     19.37 o 
   0  -7  20        5.49        9.96     23.69 o 
   0  -6  20       12.48       29.54     24.69 o 
  -2  -4  20        2.52      -22.00     23.15 o 
                                                 
